# Supplementary material for: Steric hindrance, ligand ejection and associated photocytotoxic properties of ruthenium(II) polypyridyl complexes
Source: J Biol Inorg Chem. 2023 Apr 15;28(4):403–20. doi: 10.1007/s00775-023-01998-z (PMC10149480; doi:10.1007/s00775-023-01998-z)
Supplement: Supplementary file 2 — (CIF 1407 KB) [file 775_2023_1998_MOESM2_ESM.cif]

 
data_2036sb15_0m
 
_audit_creation_method            'SHELXL-2018/3'
_shelx_SHELXL_version_number      '2018/3'
_chemical_name_systematic         ?
_chemical_name_common             ?
_chemical_melting_point           ?
_chemical_formula_moiety          ?
_chemical_formula_sum
 'C43 H34 F12 N8 P2 Ru' 
_chemical_formula_weight          1053.79

loop_
 _atom_type_symbol
 _atom_type_description
 _atom_type_scat_dispersion_real
 _atom_type_scat_dispersion_imag
 _atom_type_scat_source
 'C'  'C'   0.0033   0.0016
 'International Tables Vol C Tables 4.2.6.8 and 6.1.1.4'
 'H'  'H'   0.0000   0.0000
 'International Tables Vol C Tables 4.2.6.8 and 6.1.1.4'
 'F'  'F'   0.0171   0.0103
 'International Tables Vol C Tables 4.2.6.8 and 6.1.1.4'
 'N'  'N'   0.0061   0.0033
 'International Tables Vol C Tables 4.2.6.8 and 6.1.1.4'
 'P'  'P'   0.1023   0.0942
 'International Tables Vol C Tables 4.2.6.8 and 6.1.1.4'
 'Ru'  'Ru'  -1.2594   0.8363
 'International Tables Vol C Tables 4.2.6.8 and 6.1.1.4'
 
_space_group_crystal_system       monoclinic
_space_group_IT_number            14
_space_group_name_H-M_alt         'P 21/c'
_space_group_name_Hall            '-P 2ybc'
 
_shelx_space_group_comment
;
The symmetry employed for this shelxl refinement is uniquely defined
by the following loop, which should always be used as a source of
symmetry information in preference to the above space-group names.
They are only intended as comments.
;
 
loop_
 _space_group_symop_operation_xyz
 'x, y, z'
 '-x, y+1/2, -z+1/2'
 '-x, -y, -z'
 'x, -y-1/2, z-1/2'
 
_cell_length_a                    19.5843(8)
_cell_length_b                    9.4572(4)
_cell_length_c                    23.4404(10)
_cell_angle_alpha                 90
_cell_angle_beta                  96.134(2)
_cell_angle_gamma                 90
_cell_volume                      4316.6(3)
_cell_formula_units_Z             4
_cell_measurement_temperature     296(2)
_cell_measurement_reflns_used     9867
_cell_measurement_theta_min       3.39
_cell_measurement_theta_max       28.79
 
_exptl_crystal_description        block
_exptl_crystal_colour             red
_exptl_crystal_density_meas       ?
_exptl_crystal_density_method     ?
_exptl_crystal_density_diffrn     1.622          
_exptl_crystal_F_000              2120
_exptl_transmission_factor_min    ?
_exptl_transmission_factor_max    ?
_exptl_crystal_size_max           0.400
_exptl_crystal_size_mid           0.250
_exptl_crystal_size_min           0.200
_exptl_absorpt_coefficient_mu     0.533
_shelx_estimated_absorpt_T_min    0.815
_shelx_estimated_absorpt_T_max    0.901
_exptl_absorpt_correction_type    multi-scan
_exptl_absorpt_correction_T_min   0.6582
_exptl_absorpt_correction_T_max   0.7461
_exptl_absorpt_process_details    
;
SADABS-2008/1 (Bruker,2008) was used for absorption correction.
;
_exptl_absorpt_special_details    ?
_diffrn_ambient_temperature       296(2)
_diffrn_radiation_wavelength      0.71073
_diffrn_radiation_type            MoK\a
_diffrn_source                    ?
_diffrn_measurement_device_type   'Bruker APEX-II CCD'
_diffrn_measurement_method        '\f and \w scans'
_diffrn_detector_area_resol_mean  ?
_diffrn_reflns_number             44716
_diffrn_reflns_av_unetI/netI      0.0396
_diffrn_reflns_av_R_equivalents   0.0346
_diffrn_reflns_limit_h_min        -26
_diffrn_reflns_limit_h_max        26
_diffrn_reflns_limit_k_min        -11
_diffrn_reflns_limit_k_max        12
_diffrn_reflns_limit_l_min        -27
_diffrn_reflns_limit_l_max        31
_diffrn_reflns_theta_min          1.748
_diffrn_reflns_theta_max          28.700
_diffrn_reflns_theta_full         25.242
_diffrn_measured_fraction_theta_max   0.993
_diffrn_measured_fraction_theta_full  0.994
_diffrn_reflns_Laue_measured_fraction_max    0.993
_diffrn_reflns_Laue_measured_fraction_full   0.994
_diffrn_reflns_point_group_measured_fraction_max   0.993
_diffrn_reflns_point_group_measured_fraction_full  0.994
_reflns_number_total              11077
_reflns_number_gt                 8339
_reflns_threshold_expression      'I > 2\s(I)'
_reflns_Friedel_coverage          0.000
_reflns_Friedel_fraction_max      .
_reflns_Friedel_fraction_full     .
 
_reflns_special_details
;
 Reflections were merged by SHELXL according to the crystal
 class for the calculation of statistics and refinement.
 
 _reflns_Friedel_fraction is defined as the number of unique
 Friedel pairs measured divided by the number that would be
 possible theoretically, ignoring centric projections and
 systematic absences.
;
 
_computing_data_collection        ?
_computing_cell_refinement        ?
_computing_data_reduction         ?
_computing_structure_solution     'SHELXT 2018/2 (Sheldrick, 2018)'
_computing_structure_refinement 'SHELXL-2018/3 (Sheldrick, 2018)'
_computing_molecular_graphics     ?
_computing_publication_material   ?
_refine_special_details           ?
_refine_ls_structure_factor_coef  Fsqd
_refine_ls_matrix_type            full
_refine_ls_weighting_scheme       calc
_refine_ls_weighting_details
'w=1/[\s^2^(Fo^2^)+(0.1128P)^2^+6.8930P] where P=(Fo^2^+2Fc^2^)/3'
_atom_sites_solution_primary      ?
_atom_sites_solution_secondary    ?
_atom_sites_solution_hydrogens    geom
_refine_ls_hydrogen_treatment     constr
_refine_ls_extinction_method      none
_refine_ls_extinction_coef        .
_refine_ls_number_reflns          11077
_refine_ls_number_parameters      572
_refine_ls_number_restraints      3
_refine_ls_R_factor_all           0.0858
_refine_ls_R_factor_gt            0.0653
_refine_ls_wR_factor_ref          0.2050
_refine_ls_wR_factor_gt           0.1884
_refine_ls_goodness_of_fit_ref    1.050
_refine_ls_restrained_S_all       1.050
_refine_ls_shift/su_max           0.001
_refine_ls_shift/su_mean          0.000
 
loop_
 _atom_site_label
 _atom_site_type_symbol
 _atom_site_fract_x
 _atom_site_fract_y
 _atom_site_fract_z
 _atom_site_U_iso_or_equiv
 _atom_site_adp_type
 _atom_site_occupancy
 _atom_site_site_symmetry_order  
 _atom_site_calc_flag
 _atom_site_refinement_flags_posn
 _atom_site_refinement_flags_adp
 _atom_site_refinement_flags_occupancy
 _atom_site_disorder_assembly
 _atom_site_disorder_group
Ru1 Ru 0.26897(2) 0.65009(3) 0.61701(2) 0.03276(12) Uani 1 1 d . . . . .
P2 P 0.08756(8) 0.36302(17) 0.37400(7) 0.0610(4) Uani 1 1 d . . . . .
P1 P 0.42897(9) 0.31882(17) 0.86413(8) 0.0656(4) Uani 1 1 d . . . . .
N6 N 0.27580(17) 0.8429(3) 0.66065(14) 0.0340(7) Uani 1 1 d . . . . .
N4 N 0.35683(17) 0.5686(3) 0.66253(14) 0.0356(7) Uani 1 1 d . . . . .
N2 N 0.32020(18) 0.7296(4) 0.55176(15) 0.0389(7) Uani 1 1 d . . . . .
N5 N 0.21043(16) 0.5838(3) 0.68114(14) 0.0346(7) Uani 1 1 d . . . . .
N3 N 0.27592(18) 0.4573(4) 0.57606(15) 0.0389(7) Uani 1 1 d . . . . .
N1 N 0.18623(17) 0.7175(4) 0.56046(15) 0.0391(7) Uani 1 1 d . . . . .
N7 N 0.16402(16) 0.8122(3) 0.68592(15) 0.0365(7) Uani 1 1 d . . . . .
C24 C 0.3942(2) 0.6185(5) 0.70901(19) 0.0440(9) Uani 1 1 d . . . . .
H24 H 0.377577 0.694887 0.728374 0.053 Uiso 1 1 calc R U . . .
F3 F 0.4075(2) 0.4715(4) 0.84273(17) 0.0916(12) Uani 1 1 d . . . . .
C37 C 0.22550(19) 0.8901(4) 0.69024(17) 0.0336(8) Uani 1 1 d . . . . .
C41 C 0.3341(2) 0.9205(5) 0.66344(19) 0.0423(9) Uani 1 1 d . . . . .
H41 H 0.369456 0.889393 0.643014 0.051 Uiso 1 1 calc R U . . .
C6 C 0.2778(2) 0.7923(5) 0.50905(18) 0.0414(9) Uani 1 1 d . . . . .
C23 C 0.4571(3) 0.5604(6) 0.7294(2) 0.0524(11) Uani 1 1 d . . . . .
H23 H 0.481772 0.598861 0.761819 0.063 Uiso 1 1 calc R U . . .
F2 F 0.5035(2) 0.3453(5) 0.8490(2) 0.1070(15) Uani 1 1 d . . . . .
C18 C 0.3809(2) 0.4507(4) 0.63712(18) 0.0386(9) Uani 1 1 d . . . . .
C17 C 0.3380(2) 0.3920(5) 0.59028(19) 0.0417(9) Uani 1 1 d . . . . .
C5 C 0.2061(2) 0.7867(5) 0.51430(18) 0.0422(9) Uani 1 1 d . . . . .
C39 C 0.2929(3) 1.0883(5) 0.7259(2) 0.0493(11) Uani 1 1 d . . . . .
H39 H 0.298960 1.169785 0.748055 0.059 Uiso 1 1 calc R U . . .
C40 C 0.3438(2) 1.0417(5) 0.6945(2) 0.0468(10) Uani 1 1 d . . . . .
H40 H 0.384522 1.092453 0.694530 0.056 Uiso 1 1 calc R U . . .
F6 F 0.4102(3) 0.2607(5) 0.8024(2) 0.1176(17) Uani 1 1 d . . . . .
C7 C 0.3020(3) 0.8546(5) 0.4607(2) 0.0515(12) Uani 1 1 d . . . . .
F12 F 0.0140(2) 0.4122(6) 0.3844(3) 0.134(2) Uani 1 1 d . . . . .
C29 C 0.1670(2) 0.6717(4) 0.70462(19) 0.0374(8) Uani 1 1 d . . . . .
F1 F 0.4537(4) 0.1687(5) 0.8883(3) 0.133(2) Uani 1 1 d . . . . .
F5 F 0.4488(4) 0.3793(7) 0.9271(2) 0.149(3) Uani 1 1 d . . . . .
C19 C 0.4446(2) 0.3897(5) 0.6555(2) 0.0456(10) Uani 1 1 d . . . . .
C38 C 0.2330(2) 1.0124(4) 0.7240(2) 0.0433(9) Uani 1 1 d . . . . .
H38 H 0.197738 1.041943 0.744794 0.052 Uiso 1 1 calc R U . . .
C30 C 0.1007(2) 0.8905(5) 0.6938(2) 0.0466(10) Uani 1 1 d . . . . .
H30A H 0.100947 0.913154 0.734223 0.056 Uiso 1 1 calc R U . . .
H30B H 0.061710 0.829000 0.683384 0.056 Uiso 1 1 calc R U . . .
C36 C 0.1168(3) 1.0475(5) 0.6080(2) 0.0560(12) Uani 1 1 d . . . . .
H36 H 0.143736 0.977990 0.593466 0.067 Uiso 1 1 calc R U . . .
C1 C 0.1194(2) 0.6978(6) 0.5629(2) 0.0507(11) Uani 1 1 d . . . . .
H1 H 0.105199 0.646261 0.593317 0.061 Uiso 1 1 calc R U . . .
C22 C 0.4832(3) 0.4477(6) 0.7028(2) 0.0553(12) Uani 1 1 d . . . . .
H22 H 0.525906 0.410468 0.716029 0.066 Uiso 1 1 calc R U . . .
C27 C 0.1303(3) 0.4867(5) 0.7633(2) 0.0572(13) Uani 1 1 d . . . . .
H27 H 0.103211 0.454190 0.790808 0.069 Uiso 1 1 calc R U . . .
C16 C 0.3593(3) 0.2724(5) 0.5618(2) 0.0504(11) Uani 1 1 d . . . . .
C12 C 0.3867(2) 0.7269(5) 0.5458(2) 0.0505(11) Uani 1 1 d . . . . .
H12 H 0.416371 0.685037 0.574517 0.061 Uiso 1 1 calc R U . . .
C31 C 0.0906(2) 1.0256(5) 0.6596(2) 0.0451(10) Uani 1 1 d . . . . .
C21 C 0.4249(3) 0.2125(6) 0.5806(3) 0.0598(14) Uani 1 1 d . . . . .
H21 H 0.439710 0.132907 0.562106 0.072 Uiso 1 1 calc R U . . .
F4 F 0.3535(3) 0.2953(7) 0.8799(3) 0.155(2) Uani 1 1 d . . . . .
C10 C 0.3722(3) 0.8481(5) 0.4562(2) 0.0579(13) Uani 1 1 d . . . . .
H10 H 0.390201 0.887184 0.424607 0.070 Uiso 1 1 calc R U . . .
C25 C 0.2143(2) 0.4491(5) 0.7000(2) 0.0484(11) Uani 1 1 d . . . . .
H25 H 0.245184 0.388454 0.684993 0.058 Uiso 1 1 calc R U . . .
C35 C 0.1036(3) 1.1712(6) 0.5777(3) 0.0684(15) Uani 1 1 d . . . . .
H35 H 0.121703 1.184470 0.543036 0.082 Uiso 1 1 calc R U . . .
C2 C 0.0699(3) 0.7521(7) 0.5215(2) 0.0688(16) Uani 1 1 d . . . . .
H2 H 0.023520 0.736779 0.524398 0.083 Uiso 1 1 calc R U . . .
C28 C 0.1259(3) 0.6238(5) 0.7452(2) 0.0504(11) Uani 1 1 d . . . . .
H28 H 0.095286 0.685256 0.760156 0.060 Uiso 1 1 calc R U . . .
C20 C 0.4654(3) 0.2692(5) 0.6245(2) 0.0549(12) Uani 1 1 d . . . . .
H20 H 0.508210 0.229072 0.635123 0.066 Uiso 1 1 calc R U . . .
F11 F 0.1593(4) 0.3062(8) 0.3614(4) 0.1779(13) Uani 1 1 d . . . . .
C15 C 0.3137(3) 0.2183(6) 0.5165(2) 0.0621(14) Uani 1 1 d . . . . .
H15 H 0.325304 0.138817 0.496302 0.075 Uiso 1 1 calc R U . . .
C11 C 0.4141(3) 0.7839(6) 0.4985(2) 0.0621(14) Uani 1 1 d . . . . .
H11 H 0.461093 0.778133 0.495814 0.074 Uiso 1 1 calc R U . . .
C8 C 0.2537(3) 0.9209(6) 0.4189(2) 0.0656(15) Uani 1 1 d . . . . .
H8 H 0.269251 0.966912 0.387660 0.079 Uiso 1 1 calc R U . . .
C14 C 0.2528(3) 0.2837(6) 0.5029(2) 0.0673(15) Uani 1 1 d . . . . .
H14 H 0.222394 0.249084 0.472927 0.081 Uiso 1 1 calc R U . . .
C26 C 0.1753(3) 0.3973(5) 0.7400(2) 0.0586(13) Uani 1 1 d . . . . .
H26 H 0.179137 0.303213 0.751466 0.070 Uiso 1 1 calc R U . . .
C4 C 0.1591(3) 0.8466(6) 0.4710(2) 0.0582(13) Uani 1 1 d . . . . .
C3 C 0.0899(3) 0.8278(8) 0.4766(3) 0.0768(18) Uani 1 1 d . . . . .
H3 H 0.056996 0.867029 0.449707 0.092 Uiso 1 1 calc R U . . .
C13 C 0.2349(3) 0.4025(6) 0.5334(2) 0.0524(11) Uani 1 1 d . . . . .
H13 H 0.192491 0.444798 0.523185 0.063 Uiso 1 1 calc R U . . .
C9 C 0.1862(4) 0.9171(7) 0.4243(2) 0.0734(17) Uani 1 1 d . . . . .
H9 H 0.155935 0.961865 0.396764 0.088 Uiso 1 1 calc R U . . .
C34 C 0.0638(3) 1.2749(6) 0.5985(3) 0.0753(18) Uani 1 1 d . . . . .
H34 H 0.055185 1.358712 0.578240 0.090 Uiso 1 1 calc R U . . .
N8 N 0.3493(5) -0.1868(8) 0.8199(3) 0.108(2) Uani 1 1 d . . . . .
C32 C 0.0511(3) 1.1305(6) 0.6800(3) 0.0632(14) Uani 1 1 d . . . . .
H32 H 0.033514 1.118524 0.715025 0.076 Uiso 1 1 calc R U . . .
C43 C 0.3241(4) -0.1179(7) 0.8493(3) 0.0803(19) Uani 1 1 d . . . . .
C33 C 0.0372(4) 1.2532(7) 0.6492(3) 0.081(2) Uani 1 1 d . . . . .
H33 H 0.009337 1.321955 0.663089 0.097 Uiso 1 1 calc R U . . .
C42 C 0.2933(5) -0.0272(8) 0.8877(4) 0.112(3) Uani 1 1 d . . . . .
H42A H 0.263267 0.038386 0.866161 0.168 Uiso 1 1 calc R U . . .
H42B H 0.328429 0.023885 0.910818 0.168 Uiso 1 1 calc R U . . .
H42C H 0.267319 -0.082752 0.912051 0.168 Uiso 1 1 calc R U . . .
F10 F 0.0560(4) 0.2765(9) 0.3204(3) 0.1779(13) Uani 1 1 d D . . . .
F9 F 0.0937(4) 0.4945(8) 0.3339(3) 0.1779(13) Uani 1 1 d D . . . .
F8 F 0.1223(3) 0.4454(6) 0.4240(3) 0.1779(13) Uani 1 1 d D . . . .
F7 F 0.0813(3) 0.2318(6) 0.4114(3) 0.1779(13) Uani 1 1 d D . . . .
 
loop_
 _atom_site_aniso_label
 _atom_site_aniso_U_11
 _atom_site_aniso_U_22
 _atom_site_aniso_U_33
 _atom_site_aniso_U_23
 _atom_site_aniso_U_13
 _atom_site_aniso_U_12
Ru1 0.03437(17) 0.03195(18) 0.03318(19) -0.00059(12) 0.00925(12) -0.00165(12)
P2 0.0577(8) 0.0673(9) 0.0590(9) -0.0013(7) 0.0110(6) 0.0080(7)
P1 0.0669(9) 0.0618(8) 0.0719(10) -0.0047(7) 0.0254(7) 0.0078(7)
N6 0.0345(16) 0.0324(16) 0.0355(17) 0.0022(13) 0.0059(13) -0.0017(12)
N4 0.0383(16) 0.0346(17) 0.0354(17) 0.0014(14) 0.0101(13) 0.0007(13)
N2 0.0425(17) 0.0388(18) 0.0373(18) -0.0026(14) 0.0139(14) -0.0062(14)
N5 0.0385(16) 0.0304(16) 0.0366(17) 0.0014(13) 0.0122(13) -0.0002(13)
N3 0.0460(18) 0.0360(17) 0.0361(18) -0.0027(14) 0.0109(14) -0.0042(14)
N1 0.0389(17) 0.0423(19) 0.0364(18) -0.0014(15) 0.0055(13) -0.0043(14)
N7 0.0323(15) 0.0318(16) 0.046(2) -0.0010(14) 0.0086(14) 0.0015(13)
C24 0.051(2) 0.044(2) 0.038(2) 0.0029(18) 0.0078(18) -0.0020(19)
F3 0.123(3) 0.075(2) 0.079(3) 0.007(2) 0.026(2) 0.024(2)
C37 0.0341(18) 0.0299(17) 0.037(2) 0.0029(15) 0.0056(15) 0.0012(14)
C41 0.037(2) 0.043(2) 0.047(2) 0.0069(19) 0.0070(17) -0.0041(17)
C6 0.053(2) 0.037(2) 0.035(2) -0.0039(17) 0.0068(17) -0.0070(18)
C23 0.056(3) 0.058(3) 0.042(2) 0.008(2) -0.0041(19) 0.003(2)
F2 0.066(2) 0.125(4) 0.132(4) -0.006(3) 0.017(3) -0.008(2)
C18 0.042(2) 0.036(2) 0.040(2) 0.0012(17) 0.0148(16) 0.0028(16)
C17 0.048(2) 0.037(2) 0.044(2) -0.0006(18) 0.0208(18) 0.0010(17)
C5 0.050(2) 0.041(2) 0.035(2) -0.0020(17) 0.0031(17) -0.0022(18)
C39 0.057(3) 0.032(2) 0.057(3) -0.009(2) -0.003(2) -0.0012(19)
C40 0.045(2) 0.039(2) 0.055(3) 0.002(2) -0.0007(19) -0.0126(18)
F6 0.105(3) 0.118(4) 0.126(4) -0.057(3) -0.006(3) -0.010(3)
C7 0.080(3) 0.041(2) 0.036(2) -0.0032(18) 0.017(2) -0.013(2)
F12 0.091(3) 0.108(3) 0.216(6) 0.047(4) 0.071(4) 0.045(3)
C29 0.0383(19) 0.0317(19) 0.044(2) -0.0016(16) 0.0119(16) -0.0016(15)
F1 0.168(5) 0.074(3) 0.164(5) 0.022(3) 0.060(4) 0.028(3)
F5 0.213(7) 0.150(5) 0.078(3) -0.018(3) -0.007(4) 0.085(5)
C19 0.047(2) 0.045(2) 0.048(3) 0.009(2) 0.0177(19) 0.0097(19)
C38 0.041(2) 0.035(2) 0.053(3) -0.0042(18) 0.0005(18) 0.0061(17)
C30 0.038(2) 0.043(2) 0.060(3) 0.000(2) 0.0158(19) 0.0052(18)
C36 0.053(3) 0.047(3) 0.069(3) 0.006(2) 0.012(2) 0.007(2)
C1 0.044(2) 0.061(3) 0.046(3) 0.001(2) 0.0023(19) -0.007(2)
C22 0.052(3) 0.061(3) 0.053(3) 0.014(2) 0.006(2) 0.012(2)
C27 0.068(3) 0.048(3) 0.061(3) 0.010(2) 0.032(2) -0.004(2)
C16 0.061(3) 0.040(2) 0.054(3) -0.007(2) 0.026(2) -0.003(2)
C12 0.047(2) 0.059(3) 0.049(3) 0.002(2) 0.018(2) -0.004(2)
C31 0.037(2) 0.042(2) 0.055(3) -0.003(2) -0.0008(18) 0.0042(17)
C21 0.068(3) 0.047(3) 0.071(3) -0.003(2) 0.038(3) 0.014(2)
F4 0.092(3) 0.149(5) 0.240(7) 0.030(5) 0.090(4) 0.002(3)
C10 0.077(3) 0.054(3) 0.047(3) -0.002(2) 0.028(3) -0.018(2)
C25 0.058(3) 0.034(2) 0.057(3) 0.003(2) 0.024(2) 0.0030(19)
C35 0.067(3) 0.060(3) 0.078(4) 0.021(3) 0.003(3) -0.003(3)
C2 0.045(3) 0.101(5) 0.059(3) 0.004(3) -0.003(2) -0.003(3)
C28 0.054(3) 0.045(2) 0.056(3) 0.002(2) 0.028(2) 0.000(2)
C20 0.057(3) 0.048(3) 0.063(3) 0.006(2) 0.022(2) 0.013(2)
F11 0.143(2) 0.174(3) 0.224(3) -0.013(3) 0.051(2) 0.035(2)
C15 0.085(4) 0.047(3) 0.059(3) -0.017(2) 0.027(3) -0.006(3)
C11 0.058(3) 0.071(3) 0.063(3) 0.001(3) 0.031(3) -0.011(3)
C8 0.096(4) 0.061(3) 0.040(3) 0.012(2) 0.013(3) -0.009(3)
C14 0.082(4) 0.064(3) 0.057(3) -0.026(3) 0.012(3) -0.017(3)
C26 0.077(3) 0.037(2) 0.067(3) 0.011(2) 0.029(3) -0.002(2)
C4 0.066(3) 0.063(3) 0.043(3) 0.002(2) -0.005(2) -0.001(2)
C3 0.064(4) 0.101(5) 0.060(4) 0.010(3) -0.020(3) 0.006(3)
C13 0.056(3) 0.051(3) 0.051(3) -0.012(2) 0.009(2) -0.011(2)
C9 0.099(5) 0.073(4) 0.045(3) 0.016(3) -0.005(3) 0.001(4)
C34 0.079(4) 0.046(3) 0.094(5) 0.006(3) -0.022(4) 0.005(3)
N8 0.159(7) 0.091(4) 0.081(4) 0.013(4) 0.043(5) 0.038(5)
C32 0.059(3) 0.059(3) 0.070(4) -0.009(3) 0.001(3) 0.020(2)
C43 0.093(5) 0.069(4) 0.083(5) 0.027(4) 0.027(4) 0.021(4)
C33 0.084(4) 0.052(3) 0.103(5) -0.012(3) -0.013(4) 0.027(3)
C42 0.151(8) 0.078(5) 0.117(7) 0.014(5) 0.058(6) 0.038(5)
F10 0.143(2) 0.174(3) 0.224(3) -0.013(3) 0.051(2) 0.035(2)
F9 0.143(2) 0.174(3) 0.224(3) -0.013(3) 0.051(2) 0.035(2)
F8 0.143(2) 0.174(3) 0.224(3) -0.013(3) 0.051(2) 0.035(2)
F7 0.143(2) 0.174(3) 0.224(3) -0.013(3) 0.051(2) 0.035(2)
 
_geom_special_details
;
 All esds (except the esd in the dihedral angle between two l.s. planes)
 are estimated using the full covariance matrix.  The cell esds are taken
 into account individually in the estimation of esds in distances, angles
 and torsion angles; correlations between esds in cell parameters are only
 used when they are defined by crystal symmetry.  An approximate (isotropic)
 treatment of cell esds is used for estimating esds involving l.s. planes.
;
 
loop_
 _geom_bond_atom_site_label_1
 _geom_bond_atom_site_label_2
 _geom_bond_distance
 _geom_bond_site_symmetry_2
 _geom_bond_publ_flag
Ru1 N2 2.059(3) . ?
Ru1 N3 2.072(3) . ?
Ru1 N4 2.074(3) . ?
Ru1 N1 2.081(4) . ?
Ru1 N5 2.082(3) . ?
Ru1 N6 2.088(3) . ?
P2 F8 1.508(6) . ?
P2 F7 1.532(6) . ?
P2 F12 1.557(4) . ?
P2 F11 1.563(7) . ?
P2 F10 1.570(8) . ?
P2 F9 1.571(7) . ?
P1 F6 1.555(5) . ?
P1 F2 1.558(5) . ?
P1 F3 1.571(4) . ?
P1 F4 1.577(5) . ?
P1 F1 1.585(5) . ?
P1 F5 1.591(5) . ?
N6 C37 1.340(5) . ?
N6 C41 1.354(5) . ?
N4 C24 1.332(6) . ?
N4 C18 1.371(5) . ?
N2 C12 1.325(5) . ?
N2 C6 1.366(6) . ?
N5 C25 1.348(5) . ?
N5 C29 1.348(5) . ?
N3 C13 1.320(6) . ?
N3 C17 1.373(6) . ?
N1 C1 1.329(6) . ?
N1 C5 1.357(5) . ?
N7 C29 1.399(5) . ?
N7 C37 1.406(5) . ?
N7 C30 1.473(5) . ?
C24 C23 1.386(7) . ?
C24 H24 0.9300 . ?
C37 C38 1.400(6) . ?
C41 C40 1.360(6) . ?
C41 H41 0.9300 . ?
C6 C7 1.403(6) . ?
C6 C5 1.424(6) . ?
C23 C22 1.362(7) . ?
C23 H23 0.9300 . ?
C18 C19 1.399(6) . ?
C18 C17 1.422(6) . ?
C17 C16 1.399(6) . ?
C5 C4 1.413(7) . ?
C39 C38 1.373(6) . ?
C39 C40 1.373(7) . ?
C39 H39 0.9300 . ?
C40 H40 0.9300 . ?
C7 C10 1.391(8) . ?
C7 C8 1.433(8) . ?
C29 C28 1.387(6) . ?
C19 C22 1.386(7) . ?
C19 C20 1.434(7) . ?
C38 H38 0.9300 . ?
C30 C31 1.511(6) . ?
C30 H30A 0.9700 . ?
C30 H30B 0.9700 . ?
C36 C35 1.378(7) . ?
C36 C31 1.380(7) . ?
C36 H36 0.9300 . ?
C1 C2 1.396(7) . ?
C1 H1 0.9300 . ?
C22 H22 0.9300 . ?
C27 C28 1.363(7) . ?
C27 C26 1.376(7) . ?
C27 H27 0.9300 . ?
C16 C15 1.408(8) . ?
C16 C21 1.430(8) . ?
C12 C11 1.391(6) . ?
C12 H12 0.9300 . ?
C31 C32 1.374(6) . ?
C21 C20 1.342(8) . ?
C21 H21 0.9300 . ?
C10 C11 1.362(8) . ?
C10 H10 0.9300 . ?
C25 C26 1.362(6) . ?
C25 H25 0.9300 . ?
C35 C34 1.373(9) . ?
C35 H35 0.9300 . ?
C2 C3 1.363(9) . ?
C2 H2 0.9300 . ?
C28 H28 0.9300 . ?
C20 H20 0.9300 . ?
C15 C14 1.351(9) . ?
C15 H15 0.9300 . ?
C11 H11 0.9300 . ?
C8 C9 1.342(9) . ?
C8 H8 0.9300 . ?
C14 C13 1.396(7) . ?
C14 H14 0.9300 . ?
C26 H26 0.9300 . ?
C4 C3 1.388(9) . ?
C4 C9 1.431(8) . ?
C3 H3 0.9300 . ?
C13 H13 0.9300 . ?
C9 H9 0.9300 . ?
C34 C33 1.363(10) . ?
C34 H34 0.9300 . ?
N8 C43 1.104(9) . ?
C32 C33 1.379(9) . ?
C32 H32 0.9300 . ?
C43 C42 1.424(10) . ?
C33 H33 0.9300 . ?
C42 H42A 0.9600 . ?
C42 H42B 0.9600 . ?
C42 H42C 0.9600 . ?
 
loop_
 _geom_angle_atom_site_label_1
 _geom_angle_atom_site_label_2
 _geom_angle_atom_site_label_3
 _geom_angle
 _geom_angle_site_symmetry_1
 _geom_angle_site_symmetry_3
 _geom_angle_publ_flag
N2 Ru1 N3 85.16(13) . . ?
N2 Ru1 N4 94.27(13) . . ?
N3 Ru1 N4 79.60(14) . . ?
N2 Ru1 N1 79.81(14) . . ?
N3 Ru1 N1 93.41(14) . . ?
N4 Ru1 N1 171.26(13) . . ?
N2 Ru1 N5 174.79(13) . . ?
N3 Ru1 N5 97.94(13) . . ?
N4 Ru1 N5 90.42(13) . . ?
N1 Ru1 N5 95.78(13) . . ?
N2 Ru1 N6 91.97(13) . . ?
N3 Ru1 N6 172.56(13) . . ?
N4 Ru1 N6 93.79(13) . . ?
N1 Ru1 N6 92.84(13) . . ?
N5 Ru1 N6 85.45(12) . . ?
F8 P2 F7 91.8(2) . . ?
F8 P2 F12 94.2(4) . . ?
F7 P2 F12 91.2(3) . . ?
F8 P2 F11 89.1(4) . . ?
F7 P2 F11 87.6(4) . . ?
F12 P2 F11 176.6(4) . . ?
F8 P2 F10 176.3(4) . . ?
F7 P2 F10 89.3(3) . . ?
F12 P2 F10 89.4(4) . . ?
F11 P2 F10 87.4(4) . . ?
F8 P2 F9 90.0(3) . . ?
F7 P2 F9 178.1(3) . . ?
F12 P2 F9 89.4(3) . . ?
F11 P2 F9 91.7(4) . . ?
F10 P2 F9 89.0(4) . . ?
F6 P1 F2 88.8(3) . . ?
F6 P1 F3 90.0(3) . . ?
F2 P1 F3 90.3(3) . . ?
F6 P1 F4 92.0(4) . . ?
F2 P1 F4 178.8(3) . . ?
F3 P1 F4 88.8(3) . . ?
F6 P1 F1 92.8(3) . . ?
F2 P1 F1 88.1(3) . . ?
F3 P1 F1 176.8(4) . . ?
F4 P1 F1 92.8(4) . . ?
F6 P1 F5 179.4(4) . . ?
F2 P1 F5 90.7(4) . . ?
F3 P1 F5 89.8(3) . . ?
F4 P1 F5 88.5(4) . . ?
F1 P1 F5 87.4(3) . . ?
C37 N6 C41 117.2(3) . . ?
C37 N6 Ru1 122.2(3) . . ?
C41 N6 Ru1 120.4(3) . . ?
C24 N4 C18 117.3(4) . . ?
C24 N4 Ru1 130.0(3) . . ?
C18 N4 Ru1 112.6(3) . . ?
C12 N2 C6 117.3(4) . . ?
C12 N2 Ru1 129.4(3) . . ?
C6 N2 Ru1 113.4(3) . . ?
C25 N5 C29 117.7(3) . . ?
C25 N5 Ru1 120.4(3) . . ?
C29 N5 Ru1 121.9(3) . . ?
C13 N3 C17 117.3(4) . . ?
C13 N3 Ru1 129.2(3) . . ?
C17 N3 Ru1 112.6(3) . . ?
C1 N1 C5 118.0(4) . . ?
C1 N1 Ru1 129.3(3) . . ?
C5 N1 Ru1 112.7(3) . . ?
C29 N7 C37 117.9(3) . . ?
C29 N7 C30 116.4(3) . . ?
C37 N7 C30 117.0(3) . . ?
N4 C24 C23 122.1(4) . . ?
N4 C24 H24 118.9 . . ?
C23 C24 H24 118.9 . . ?
N6 C37 C38 121.9(4) . . ?
N6 C37 N7 117.3(3) . . ?
C38 C37 N7 120.7(3) . . ?
N6 C41 C40 123.5(4) . . ?
N6 C41 H41 118.3 . . ?
C40 C41 H41 118.3 . . ?
N2 C6 C7 122.9(4) . . ?
N2 C6 C5 116.6(4) . . ?
C7 C6 C5 120.4(4) . . ?
C22 C23 C24 121.0(5) . . ?
C22 C23 H23 119.5 . . ?
C24 C23 H23 119.5 . . ?
N4 C18 C19 122.6(4) . . ?
N4 C18 C17 116.8(4) . . ?
C19 C18 C17 120.6(4) . . ?
N3 C17 C16 123.3(4) . . ?
N3 C17 C18 116.5(4) . . ?
C16 C17 C18 120.2(4) . . ?
N1 C5 C4 123.1(4) . . ?
N1 C5 C6 117.2(4) . . ?
C4 C5 C6 119.7(4) . . ?
C38 C39 C40 118.8(4) . . ?
C38 C39 H39 120.6 . . ?
C40 C39 H39 120.6 . . ?
C41 C40 C39 119.3(4) . . ?
C41 C40 H40 120.4 . . ?
C39 C40 H40 120.4 . . ?
C10 C7 C6 117.7(5) . . ?
C10 C7 C8 123.5(5) . . ?
C6 C7 C8 118.8(5) . . ?
N5 C29 C28 121.1(4) . . ?
N5 C29 N7 117.7(3) . . ?
C28 C29 N7 121.2(4) . . ?
C22 C19 C18 118.3(4) . . ?
C22 C19 C20 124.0(4) . . ?
C18 C19 C20 117.6(5) . . ?
C39 C38 C37 119.2(4) . . ?
C39 C38 H38 120.4 . . ?
C37 C38 H38 120.4 . . ?
N7 C30 C31 115.0(4) . . ?
N7 C30 H30A 108.5 . . ?
C31 C30 H30A 108.5 . . ?
N7 C30 H30B 108.5 . . ?
C31 C30 H30B 108.5 . . ?
H30A C30 H30B 107.5 . . ?
C35 C36 C31 120.8(5) . . ?
C35 C36 H36 119.6 . . ?
C31 C36 H36 119.6 . . ?
N1 C1 C2 122.1(5) . . ?
N1 C1 H1 118.9 . . ?
C2 C1 H1 118.9 . . ?
C23 C22 C19 118.5(4) . . ?
C23 C22 H22 120.8 . . ?
C19 C22 H22 120.8 . . ?
C28 C27 C26 118.9(4) . . ?
C28 C27 H27 120.6 . . ?
C26 C27 H27 120.6 . . ?
C17 C16 C15 117.2(5) . . ?
C17 C16 C21 118.4(5) . . ?
C15 C16 C21 124.4(5) . . ?
N2 C12 C11 123.0(5) . . ?
N2 C12 H12 118.5 . . ?
C11 C12 H12 118.5 . . ?
C32 C31 C36 118.2(5) . . ?
C32 C31 C30 118.2(4) . . ?
C36 C31 C30 123.5(4) . . ?
C20 C21 C16 121.0(4) . . ?
C20 C21 H21 119.5 . . ?
C16 C21 H21 119.5 . . ?
C11 C10 C7 119.2(4) . . ?
C11 C10 H10 120.4 . . ?
C7 C10 H10 120.4 . . ?
N5 C25 C26 123.4(4) . . ?
N5 C25 H25 118.3 . . ?
C26 C25 H25 118.3 . . ?
C34 C35 C36 120.4(6) . . ?
C34 C35 H35 119.8 . . ?
C36 C35 H35 119.8 . . ?
C3 C2 C1 119.7(5) . . ?
C3 C2 H2 120.2 . . ?
C1 C2 H2 120.2 . . ?
C27 C28 C29 120.1(4) . . ?
C27 C28 H28 119.9 . . ?
C29 C28 H28 119.9 . . ?
C21 C20 C19 122.0(5) . . ?
C21 C20 H20 119.0 . . ?
C19 C20 H20 119.0 . . ?
C14 C15 C16 119.0(5) . . ?
C14 C15 H15 120.5 . . ?
C16 C15 H15 120.5 . . ?
C10 C11 C12 119.9(5) . . ?
C10 C11 H11 120.0 . . ?
C12 C11 H11 120.0 . . ?
C9 C8 C7 120.5(5) . . ?
C9 C8 H8 119.7 . . ?
C7 C8 H8 119.7 . . ?
C15 C14 C13 120.7(5) . . ?
C15 C14 H14 119.7 . . ?
C13 C14 H14 119.7 . . ?
C25 C26 C27 118.8(4) . . ?
C25 C26 H26 120.6 . . ?
C27 C26 H26 120.6 . . ?
C3 C4 C5 116.6(5) . . ?
C3 C4 C9 125.3(5) . . ?
C5 C4 C9 118.1(5) . . ?
C2 C3 C4 120.3(5) . . ?
C2 C3 H3 119.8 . . ?
C4 C3 H3 119.8 . . ?
N3 C13 C14 122.6(5) . . ?
N3 C13 H13 118.7 . . ?
C14 C13 H13 118.7 . . ?
C8 C9 C4 122.3(5) . . ?
C8 C9 H9 118.9 . . ?
C4 C9 H9 118.9 . . ?
C33 C34 C35 119.0(6) . . ?
C33 C34 H34 120.5 . . ?
C35 C34 H34 120.5 . . ?
C31 C32 C33 120.8(6) . . ?
C31 C32 H32 119.6 . . ?
C33 C32 H32 119.6 . . ?
N8 C43 C42 178.4(11) . . ?
C34 C33 C32 120.8(6) . . ?
C34 C33 H33 119.6 . . ?
C32 C33 H33 119.6 . . ?
C43 C42 H42A 109.5 . . ?
C43 C42 H42B 109.5 . . ?
H42A C42 H42B 109.5 . . ?
C43 C42 H42C 109.5 . . ?
H42A C42 H42C 109.5 . . ?
H42B C42 H42C 109.5 . . ?
 
loop_
 _geom_torsion_atom_site_label_1
 _geom_torsion_atom_site_label_2
 _geom_torsion_atom_site_label_3
 _geom_torsion_atom_site_label_4
 _geom_torsion
 _geom_torsion_site_symmetry_1
 _geom_torsion_site_symmetry_2
 _geom_torsion_site_symmetry_3
 _geom_torsion_site_symmetry_4
 _geom_torsion_publ_flag
C18 N4 C24 C23 3.9(6) . . . . ?
Ru1 N4 C24 C23 -171.0(3) . . . . ?
C41 N6 C37 C38 -1.6(6) . . . . ?
Ru1 N6 C37 C38 173.7(3) . . . . ?
C41 N6 C37 N7 178.0(4) . . . . ?
Ru1 N6 C37 N7 -6.7(5) . . . . ?
C29 N7 C37 N6 61.2(5) . . . . ?
C30 N7 C37 N6 -152.1(4) . . . . ?
C29 N7 C37 C38 -119.2(4) . . . . ?
C30 N7 C37 C38 27.5(6) . . . . ?
C37 N6 C41 C40 0.3(6) . . . . ?
Ru1 N6 C41 C40 -175.1(3) . . . . ?
C12 N2 C6 C7 -1.1(6) . . . . ?
Ru1 N2 C6 C7 179.4(3) . . . . ?
C12 N2 C6 C5 176.3(4) . . . . ?
Ru1 N2 C6 C5 -3.2(5) . . . . ?
N4 C24 C23 C22 -0.6(7) . . . . ?
C24 N4 C18 C19 -5.0(6) . . . . ?
Ru1 N4 C18 C19 170.7(3) . . . . ?
C24 N4 C18 C17 175.3(4) . . . . ?
Ru1 N4 C18 C17 -9.0(4) . . . . ?
C13 N3 C17 C16 0.2(6) . . . . ?
Ru1 N3 C17 C16 -169.7(3) . . . . ?
C13 N3 C17 C18 -178.8(4) . . . . ?
Ru1 N3 C17 C18 11.3(4) . . . . ?
N4 C18 C17 N3 -1.5(5) . . . . ?
C19 C18 C17 N3 178.8(4) . . . . ?
N4 C18 C17 C16 179.4(4) . . . . ?
C19 C18 C17 C16 -0.3(6) . . . . ?
C1 N1 C5 C4 4.3(7) . . . . ?
Ru1 N1 C5 C4 -177.7(4) . . . . ?
C1 N1 C5 C6 -172.9(4) . . . . ?
Ru1 N1 C5 C6 5.1(5) . . . . ?
N2 C6 C5 N1 -1.3(6) . . . . ?
C7 C6 C5 N1 176.2(4) . . . . ?
N2 C6 C5 C4 -178.6(4) . . . . ?
C7 C6 C5 C4 -1.1(7) . . . . ?
N6 C41 C40 C39 1.2(7) . . . . ?
C38 C39 C40 C41 -1.4(7) . . . . ?
N2 C6 C7 C10 1.6(7) . . . . ?
C5 C6 C7 C10 -175.6(4) . . . . ?
N2 C6 C7 C8 -178.5(4) . . . . ?
C5 C6 C7 C8 4.2(7) . . . . ?
C25 N5 C29 C28 -2.4(7) . . . . ?
Ru1 N5 C29 C28 176.7(4) . . . . ?
C25 N5 C29 N7 178.7(4) . . . . ?
Ru1 N5 C29 N7 -2.2(5) . . . . ?
C37 N7 C29 N5 -55.9(5) . . . . ?
C30 N7 C29 N5 157.2(4) . . . . ?
C37 N7 C29 C28 125.1(5) . . . . ?
C30 N7 C29 C28 -21.8(6) . . . . ?
N4 C18 C19 C22 2.9(6) . . . . ?
C17 C18 C19 C22 -177.4(4) . . . . ?
N4 C18 C19 C20 -178.1(4) . . . . ?
C17 C18 C19 C20 1.6(6) . . . . ?
C40 C39 C38 C37 0.1(7) . . . . ?
N6 C37 C38 C39 1.5(6) . . . . ?
N7 C37 C38 C39 -178.1(4) . . . . ?
C29 N7 C30 C31 -164.2(4) . . . . ?
C37 N7 C30 C31 48.6(6) . . . . ?
C5 N1 C1 C2 -3.3(7) . . . . ?
Ru1 N1 C1 C2 179.1(4) . . . . ?
C24 C23 C22 C19 -1.7(7) . . . . ?
C18 C19 C22 C23 0.5(7) . . . . ?
C20 C19 C22 C23 -178.4(5) . . . . ?
N3 C17 C16 C15 -0.1(7) . . . . ?
C18 C17 C16 C15 178.8(4) . . . . ?
N3 C17 C16 C21 -179.5(4) . . . . ?
C18 C17 C16 C21 -0.5(6) . . . . ?
C6 N2 C12 C11 -0.3(7) . . . . ?
Ru1 N2 C12 C11 179.1(4) . . . . ?
C35 C36 C31 C32 -0.1(8) . . . . ?
C35 C36 C31 C30 177.5(5) . . . . ?
N7 C30 C31 C32 -154.2(5) . . . . ?
N7 C30 C31 C36 28.1(7) . . . . ?
C17 C16 C21 C20 -0.1(7) . . . . ?
C15 C16 C21 C20 -179.4(5) . . . . ?
C6 C7 C10 C11 -0.7(7) . . . . ?
C8 C7 C10 C11 179.4(5) . . . . ?
C29 N5 C25 C26 2.0(7) . . . . ?
Ru1 N5 C25 C26 -177.1(4) . . . . ?
C31 C36 C35 C34 -0.1(9) . . . . ?
N1 C1 C2 C3 0.1(9) . . . . ?
C26 C27 C28 C29 -0.8(9) . . . . ?
N5 C29 C28 C27 1.8(8) . . . . ?
N7 C29 C28 C27 -179.3(5) . . . . ?
C16 C21 C20 C19 1.5(8) . . . . ?
C22 C19 C20 C21 176.7(5) . . . . ?
C18 C19 C20 C21 -2.2(7) . . . . ?
C17 C16 C15 C14 0.2(7) . . . . ?
C21 C16 C15 C14 179.5(5) . . . . ?
C7 C10 C11 C12 -0.6(8) . . . . ?
N2 C12 C11 C10 1.1(8) . . . . ?
C10 C7 C8 C9 176.5(6) . . . . ?
C6 C7 C8 C9 -3.3(8) . . . . ?
C16 C15 C14 C13 -0.4(9) . . . . ?
N5 C25 C26 C27 -1.0(9) . . . . ?
C28 C27 C26 C25 0.3(9) . . . . ?
N1 C5 C4 C3 -2.0(8) . . . . ?
C6 C5 C4 C3 175.2(5) . . . . ?
N1 C5 C4 C9 -180.0(5) . . . . ?
C6 C5 C4 C9 -2.8(7) . . . . ?
C1 C2 C3 C4 2.3(10) . . . . ?
C5 C4 C3 C2 -1.4(9) . . . . ?
C9 C4 C3 C2 176.4(6) . . . . ?
C17 N3 C13 C14 -0.4(7) . . . . ?
Ru1 N3 C13 C14 167.6(4) . . . . ?
C15 C14 C13 N3 0.5(9) . . . . ?
C7 C8 C9 C4 -0.7(10) . . . . ?
C3 C4 C9 C8 -174.0(6) . . . . ?
C5 C4 C9 C8 3.8(9) . . . . ?
C36 C35 C34 C33 -0.5(10) . . . . ?
C36 C31 C32 C33 1.1(8) . . . . ?
C30 C31 C32 C33 -176.7(5) . . . . ?
C35 C34 C33 C32 1.5(10) . . . . ?
C31 C32 C33 C34 -1.8(10) . . . . ?
 
_refine_diff_density_max    1.812
_refine_diff_density_min   -1.171
_refine_diff_density_rms    0.113

_shelx_res_file
;
TITL 2036sb15_0m_a.res in P2(1)/c
    2036sb15_0m.res
    created by SHELXL-2018/3 at 16:49:07 on 02-Nov-2022
REM Old TITL 2036SB15_0m in P2(1)/c
REM SHELXT solution in P2(1)/c: R1 0.136, Rweak 0.005, Alpha 0.052
REM <I/s> 0.587 for 552 systematic absences, Orientation as input
REM Formula found by SHELXT: C42 N7 F10B P2 Ru
CELL 0.71073 19.5843 9.4572 23.4404 90 96.134 90
ZERR 4 0.0008 0.0004 0.001 0 0.002 0
LATT 1
SYMM -X,0.5+Y,0.5-Z
SFAC C H F N P Ru
UNIT 172 136 48 32 8 4
EADP F11 F7 F8 F9 F10
DANG 2.18 0.002 F7 F8
DANG 2.18 0.002 F10 F7
DANG 2.18 0.002 F9 F8

L.S. 20
PLAN  10
SIZE 0.4 0.25 0.2
TEMP 23(2)
CONF
BOND
list 4
MORE -1
BOND $H
fmap 2 53
acta
OMIT 2 1 2
OMIT 2 1 1
REM <olex2.extras>
REM <HklSrc "%.\\2036SB15_0m.hkl">
REM </olex2.extras>

WGHT    0.112800    6.893000
FVAR       0.22942
RU1   6    0.268970    0.650095    0.617013    11.00000    0.03437    0.03195 =
         0.03318   -0.00059    0.00925   -0.00165
P2    5    0.087560    0.363025    0.374005    11.00000    0.05771    0.06733 =
         0.05903   -0.00133    0.01099    0.00797
P1    5    0.428970    0.318823    0.864129    11.00000    0.06686    0.06176 =
         0.07194   -0.00470    0.02543    0.00785
N6    4    0.275797    0.842877    0.660653    11.00000    0.03452    0.03245 =
         0.03551    0.00215    0.00593   -0.00167
N4    4    0.356828    0.568634    0.662529    11.00000    0.03825    0.03464 =
         0.03536    0.00137    0.01013    0.00070
N2    4    0.320198    0.729583    0.551756    11.00000    0.04253    0.03883 =
         0.03733   -0.00262    0.01392   -0.00621
N5    4    0.210434    0.583791    0.681142    11.00000    0.03846    0.03043 =
         0.03660    0.00144    0.01219   -0.00018
N3    4    0.275923    0.457334    0.576061    11.00000    0.04603    0.03599 =
         0.03607   -0.00270    0.01085   -0.00420
N1    4    0.186228    0.717451    0.560459    11.00000    0.03886    0.04232 =
         0.03641   -0.00135    0.00549   -0.00428
N7    4    0.164023    0.812215    0.685918    11.00000    0.03225    0.03179 =
         0.04629   -0.00095    0.00861    0.00147
C24   1    0.394199    0.618546    0.709006    11.00000    0.05115    0.04393 =
         0.03761    0.00285    0.00779   -0.00204
AFIX  43
H24   2    0.377577    0.694887    0.728374    11.00000   -1.20000
AFIX   0

F3    3    0.407504    0.471473    0.842733    11.00000    0.12346    0.07528 =
         0.07942    0.00652    0.02600    0.02413
C37   1    0.225497    0.890107    0.690241    11.00000    0.03411    0.02991 =
         0.03709    0.00290    0.00557    0.00117
C41   1    0.334145    0.920538    0.663435    11.00000    0.03705    0.04288 =
         0.04741    0.00690    0.00702   -0.00409
AFIX  43
H41   2    0.369456    0.889393    0.643014    11.00000   -1.20000
AFIX   0
C6    1    0.277815    0.792279    0.509046    11.00000    0.05271    0.03722 =
         0.03470   -0.00389    0.00685   -0.00699
C23   1    0.457051    0.560370    0.729426    11.00000    0.05560    0.05777 =
         0.04181    0.00776   -0.00412    0.00281
AFIX  43
H23   2    0.481772    0.598861    0.761819    11.00000   -1.20000
AFIX   0

F2    3    0.503469    0.345301    0.848989    11.00000    0.06592    0.12489 =
         0.13153   -0.00611    0.01743   -0.00807
C18   1    0.380929    0.450738    0.637121    11.00000    0.04175    0.03634 =
         0.04001    0.00123    0.01482    0.00282
C17   1    0.338034    0.391990    0.590278    11.00000    0.04789    0.03671 =
         0.04404   -0.00058    0.02081    0.00103
C5    1    0.206111    0.786690    0.514300    11.00000    0.05019    0.04128 =
         0.03493   -0.00201    0.00306   -0.00221
C39   1    0.292928    1.088281    0.725890    11.00000    0.05686    0.03168 =
         0.05734   -0.00907   -0.00323   -0.00116
AFIX  43
H39   2    0.298960    1.169785    0.748055    11.00000   -1.20000
AFIX   0
C40   1    0.343845    1.041706    0.694522    11.00000    0.04513    0.03942 =
         0.05462    0.00178   -0.00068   -0.01259
AFIX  43
H40   2    0.384522    1.092453    0.694530    11.00000   -1.20000
AFIX   0

F6    3    0.410241    0.260669    0.802380    11.00000    0.10487    0.11820 =
         0.12584   -0.05699   -0.00580   -0.00966
C7    1    0.301984    0.854596    0.460745    11.00000    0.07981    0.04069 =
         0.03627   -0.00318    0.01737   -0.01329
F12   3    0.014042    0.412209    0.384405    11.00000    0.09053    0.10816 =
         0.21579    0.04683    0.07064    0.04519
C29   1    0.167010    0.671708    0.704619    11.00000    0.03825    0.03174 =
         0.04374   -0.00161    0.01187   -0.00156
F1    3    0.453718    0.168689    0.888301    11.00000    0.16798    0.07444 =
         0.16447    0.02167    0.05971    0.02817
F5    3    0.448752    0.379258    0.927090    11.00000    0.21327    0.14990 =
         0.07840   -0.01842   -0.00742    0.08542
C19   1    0.444608    0.389728    0.655462    11.00000    0.04700    0.04455 =
         0.04805    0.00881    0.01773    0.00967
C38   1    0.232976    1.012422    0.723953    11.00000    0.04089    0.03456 =
         0.05341   -0.00418    0.00054    0.00615
AFIX  43
H38   2    0.197738    1.041943    0.744794    11.00000   -1.20000
AFIX   0
C30   1    0.100693    0.890466    0.693845    11.00000    0.03842    0.04342 =
         0.06021   -0.00021    0.01580    0.00523
AFIX  23
H30A  2    0.100947    0.913154    0.734223    11.00000   -1.20000
H30B  2    0.061710    0.829000    0.683384    11.00000   -1.20000
AFIX   0
C36   1    0.116807    1.047517    0.607999    11.00000    0.05269    0.04714 =
         0.06920    0.00569    0.01187    0.00715
AFIX  43
H36   2    0.143736    0.977990    0.593466    11.00000   -1.20000
AFIX   0
C1    1    0.119427    0.697849    0.562945    11.00000    0.04372    0.06148 =
         0.04625    0.00088    0.00229   -0.00663
AFIX  43
H1    2    0.105199    0.646261    0.593317    11.00000   -1.20000
AFIX   0
C22   1    0.483179    0.447672    0.702781    11.00000    0.05199    0.06135 =
         0.05266    0.01384    0.00609    0.01159
AFIX  43
H22   2    0.525906    0.410468    0.716029    11.00000   -1.20000
AFIX   0
C27   1    0.130253    0.486713    0.763267    11.00000    0.06842    0.04796 =
         0.06060    0.01036    0.03212   -0.00426
AFIX  43
H27   2    0.103211    0.454190    0.790808    11.00000   -1.20000
AFIX   0
C16   1    0.359268    0.272430    0.561781    11.00000    0.06145    0.04000 =
         0.05410   -0.00709    0.02584   -0.00313
C12   1    0.386685    0.726923    0.545782    11.00000    0.04680    0.05864 =
         0.04891    0.00203    0.01803   -0.00384
AFIX  43
H12   2    0.416371    0.685037    0.574517    11.00000   -1.20000
AFIX   0
C31   1    0.090562    1.025649    0.659616    11.00000    0.03682    0.04209 =
         0.05510   -0.00304   -0.00083    0.00417
C21   1    0.424883    0.212458    0.580589    11.00000    0.06813    0.04705 =
         0.07086   -0.00304    0.03789    0.01363
AFIX  43
H21   2    0.439710    0.132907    0.562106    11.00000   -1.20000
AFIX   0

F4    3    0.353511    0.295291    0.879933    11.00000    0.09165    0.14880 =
         0.24039    0.02967    0.08998    0.00151
C10   1    0.372167    0.848121    0.456183    11.00000    0.07689    0.05441 =
         0.04716   -0.00177    0.02803   -0.01778
AFIX  43
H10   2    0.390201    0.887184    0.424607    11.00000   -1.20000
AFIX   0
C25   1    0.214308    0.449119    0.700046    11.00000    0.05812    0.03426 =
         0.05689    0.00340    0.02434    0.00301
AFIX  43
H25   2    0.245184    0.388454    0.684993    11.00000   -1.20000
AFIX   0
C35   1    0.103585    1.171166    0.577733    11.00000    0.06697    0.05967 =
         0.07755    0.02133    0.00344   -0.00278
AFIX  43
H35   2    0.121703    1.184470    0.543036    11.00000   -1.20000
AFIX   0
C2    1    0.069918    0.752149    0.521466    11.00000    0.04473    0.10059 =
         0.05936    0.00365   -0.00299   -0.00279
AFIX  43
H2    2    0.023520    0.736779    0.524398    11.00000   -1.20000
AFIX   0
C28   1    0.125895    0.623779    0.745215    11.00000    0.05441    0.04513 =
         0.05636    0.00245    0.02796    0.00024
AFIX  43
H28   2    0.095286    0.685256    0.760156    11.00000   -1.20000
AFIX   0
C20   1    0.465380    0.269170    0.624480    11.00000    0.05737    0.04789 =
         0.06304    0.00589    0.02244    0.01321
AFIX  43
H20   2    0.508210    0.229072    0.635123    11.00000   -1.20000
AFIX   0

F11   3    0.159339    0.306176    0.361390    11.00000    0.14271    0.17430 =
         0.22369   -0.01335    0.05139    0.03545
C15   1    0.313670    0.218322    0.516519    11.00000    0.08456    0.04676 =
         0.05925   -0.01693    0.02729   -0.00569
AFIX  43
H15   2    0.325304    0.138817    0.496302    11.00000   -1.20000
AFIX   0
C11   1    0.414141    0.783891    0.498513    11.00000    0.05797    0.07064 =
         0.06296    0.00141    0.03132   -0.01074
AFIX  43
H11   2    0.461093    0.778133    0.495814    11.00000   -1.20000
AFIX   0
C8    1    0.253693    0.920890    0.418865    11.00000    0.09642    0.06109 =
         0.04048    0.01172    0.01329   -0.00937
AFIX  43
H8    2    0.269251    0.966912    0.387660    11.00000   -1.20000
AFIX   0
C14   1    0.252757    0.283656    0.502902    11.00000    0.08157    0.06417 =
         0.05703   -0.02565    0.01208   -0.01698
AFIX  43
H14   2    0.222394    0.249084    0.472927    11.00000   -1.20000
AFIX   0
C26   1    0.175342    0.397315    0.740047    11.00000    0.07698    0.03671 =
         0.06680    0.01131    0.02933   -0.00209
AFIX  43
H26   2    0.179137    0.303213    0.751466    11.00000   -1.20000
AFIX   0
C4    1    0.159139    0.846601    0.471007    11.00000    0.06574    0.06344 =
         0.04301    0.00188   -0.00535   -0.00146
C3    1    0.089909    0.827803    0.476647    11.00000    0.06385    0.10060 =
         0.06019    0.00996   -0.01963    0.00595
AFIX  43
H3    2    0.056996    0.867029    0.449707    11.00000   -1.20000
AFIX   0
C13   1    0.234924    0.402540    0.533368    11.00000    0.05569    0.05107 =
         0.05116   -0.01216    0.00912   -0.01070
AFIX  43
H13   2    0.192491    0.444798    0.523185    11.00000   -1.20000
AFIX   0
C9    1    0.186179    0.917113    0.424301    11.00000    0.09946    0.07339 =
         0.04466    0.01574   -0.00527    0.00135
AFIX  43
H9    2    0.155935    0.961865    0.396764    11.00000   -1.20000
AFIX   0
C34   1    0.063817    1.274891    0.598480    11.00000    0.07948    0.04591 =
         0.09375    0.00580   -0.02155    0.00538
AFIX  43
H34   2    0.055185    1.358712    0.578240    11.00000   -1.20000
AFIX   0

N8    4    0.349311   -0.186841    0.819861    11.00000    0.15922    0.09057 =
         0.08134    0.01349    0.04280    0.03774
C32   1    0.051075    1.130476    0.680013    11.00000    0.05932    0.05862 =
         0.07023   -0.00932    0.00071    0.02038
AFIX  43
H32   2    0.033514    1.118524    0.715025    11.00000   -1.20000
AFIX   0

C43   1    0.324062   -0.117908    0.849285    11.00000    0.09332    0.06877 =
         0.08272    0.02726    0.02699    0.02094
C33   1    0.037188    1.253211    0.649156    11.00000    0.08377    0.05161 =
         0.10256   -0.01157   -0.01330    0.02744
AFIX  43
H33   2    0.009337    1.321955    0.663089    11.00000   -1.20000
AFIX   0

C42   1    0.293261   -0.027213    0.887707    11.00000    0.15061    0.07843 =
         0.11678    0.01412    0.05788    0.03799
AFIX 137
H42A  2    0.263267    0.038386    0.866161    11.00000   -1.50000
H42B  2    0.328429    0.023885    0.910818    11.00000   -1.50000
H42C  2    0.267319   -0.082752    0.912051    11.00000   -1.50000
AFIX   0

F10   3    0.055986    0.276526    0.320410    11.00000    0.14271    0.17430 =
         0.22369   -0.01335    0.05139    0.03545
F9    3    0.093739    0.494459    0.333878    11.00000    0.14271    0.17430 =
         0.22369   -0.01335    0.05139    0.03545
F8    3    0.122347    0.445401    0.424009    11.00000    0.14271    0.17430 =
         0.22369   -0.01335    0.05139    0.03545
F7    3    0.081316    0.231810    0.411409    11.00000    0.14271    0.17430 =
         0.22369   -0.01335    0.05139    0.03545
HKLF 4


REM  2036sb15_0m_a.res in P2(1)/c
REM wR2 = 0.2050, GooF = S = 1.050, Restrained GooF = 1.050 for all data
REM R1 = 0.0653 for 8339 Fo > 4sig(Fo) and 0.0858 for all 11077 data
REM 572 parameters refined using 3 restraints

END

WGHT      0.1128      6.8932

REM Highest difference peak  1.812,  deepest hole -1.171,  1-sigma level  0.113
Q1    1   0.0581  0.1976  0.3770  11.00000  0.05    1.81
Q2    1   0.0983  0.3276  0.4436  11.00000  0.05    1.79
Q3    1   0.1166  0.5211  0.3824  11.00000  0.05    1.20
Q4    1   0.1008  0.5346  0.3679  11.00000  0.05    1.08
Q5    1   0.0863  0.3581  0.3025  11.00000  0.05    0.90
Q6    1   0.1056  0.3732  0.3131  11.00000  0.05    0.82
Q7    1   0.3803  0.3273  0.8962  11.00000  0.05    0.70
Q8    1   0.1555  0.4608  0.4153  11.00000  0.05    0.64
Q9    1   0.0388  0.4122  0.3210  11.00000  0.05    0.61
Q10   1   0.4020  0.5037  0.8404  11.00000  0.05    0.49
;
_shelx_res_checksum   25624

_shelx_hkl_file
;
   5   0   0 1811.02   49.80
   6   0   0 2324.97   63.29
   8   0   0   12.20    1.70
   9   0   0  225.68    7.20
   9   0   0  223.18    6.90
   9   0   0  230.78    7.30
  10   0   0   12.40    1.70
  10   0   0   11.10    1.80
  10   0   0   14.30    2.10
  11   0   0  958.30   24.00
  11   0   0  970.00   23.70
  11   0   0  979.00   24.60
  12   0   0  178.08    6.70
  12   0   0  169.08    6.40
  12   0   0  168.98    6.20
 -13   0   0  455.55   11.20
  13   0   0  454.25   12.80
  13   0   0  443.56   13.20
  14   0   0   35.20    3.40
  14   0   0   38.70    3.20
 -14   0   0   31.10    1.80
  15   0   0   73.89    4.10
  15   0   0   80.29    4.70
 -15   0   0   70.39    2.90
  16   0   0  165.78    7.10
 -16   0   0  143.59    4.90
  16   0   0  146.09    6.40
 -17   0   0  145.19    5.00
  17   0   0  156.98    6.80
  17   0   0  161.28    7.20
  18   0   0  134.19    6.30
 -18   0   0  136.09    4.90
  19   0   0   81.99    5.00
 -19   0   0   72.99    3.40
 -20   0   0   87.29    3.90
  20   0   0   92.79    5.30
  21   0   0   30.50    3.80
 -21   0   0   26.10    2.60
 -22   0   0   55.59    3.20
  22   0   0   53.79    4.30
  23   0   0   18.20    3.20
 -23   0   0   21.60    2.40
 -24   0   0   16.80    2.30
   0  -1   0   -4.60    0.10
   0  -1   0   -4.30    0.20
   0  -1   0   -4.60    0.10
   0   1   0   -4.80    0.10
   0   1   0   -4.70    0.10
   0   1   0   -4.70    0.10
  -2  -1   0    0.10    0.10
  -2  -1   0   -0.10    0.10
   6   1   0  147.89    5.20
   7   1   0  450.95   12.30
   8  -1   0  514.35   13.70
   8   1   0  538.65   14.30
   9  -1   0   48.80    3.00
   9   1   0   47.10    3.00
   9   1   0   49.50    2.90
   9   1   0   44.50    2.80
  10  -1   0  703.83   18.30
  10  -1   0  690.83   17.50
  10  -1   0  697.03   18.00
 -10   1   0  712.73   16.40
  10   1   0  697.93   18.20
  10   1   0  737.03   18.10
  10   1   0  732.43   19.00
  11  -1   0  137.99    5.00
  11  -1   0  141.69    5.60
  11  -1   0  141.09    7.80
  11  -1   0  129.09    4.90
  11   1   0  130.99    5.50
  11   1   0  128.59    5.20
  11   1   0  126.29    5.50
 -11   1   0  133.29    4.00
  12  -1   0  113.69    5.20
  12  -1   0  110.69    4.60
  12   1   0  109.49    5.10
 -12   1   0  113.69    3.60
  12   1   0  108.79    5.00
  12   1   0  113.09    4.90
  13  -1   0    7.90    1.90
  13  -1   0   10.90    1.80
 -13   1   0    5.90    1.00
  13   1   0    5.20    1.50
  13   1   0    7.00    1.90
  14  -1   0  279.97    9.70
  14  -1   0  281.57    8.80
  14   1   0  280.67    9.30
 -14   1   0  280.47    7.50
  14   1   0  261.27    9.40
  15  -1   0    3.40    1.60
  15  -1   0    6.50    1.60
  15   1   0    3.10    1.60
  15   1   0    2.20    1.30
 -15   1   0    1.40    0.80
  16  -1   0  204.18    7.30
  16  -1   0  193.38    8.20
  16   1   0  189.98    8.00
  16   1   0  205.48    7.90
 -16   1   0  208.18    6.10
  17  -1   0   67.09    3.90
  17  -1   0   60.49    4.50
  17   1   0   52.09    3.90
 -17   1   0   56.19    2.80
  18  -1   0   42.60    3.50
  18  -1   0   40.20    4.50
  18   1   0   50.79    4.80
 -18   1   0   45.30    2.50
  19  -1   0   86.89    5.90
 -19  -1   0   88.29    3.80
  19  -1   0   86.59    5.00
  19   1   0   91.99    5.40
 -19   1   0   87.79    3.80
  20  -1   0   58.69    4.30
 -20  -1   0   64.39    3.30
 -20   1   0   61.69    3.20
  20   1   0   56.79    4.40
 -21  -1   0   38.50    2.60
 -21  -1   0   42.20    3.60
  21  -1   0   40.80    4.30
  21   1   0   43.10    4.60
 -21   1   0   43.50    2.70
 -22  -1   0   16.40    2.90
 -22  -1   0   19.40    2.30
  22  -1   0   14.30    2.80
 -22   1   0   22.00    2.40
  22   1   0   27.90    3.90
 -23  -1   0   30.30    2.90
  23   1   0   38.60    4.70
 -23   1   0   30.40    2.50
 -24  -1   0    2.30    1.30
  24   1   0   -0.40    1.90
 -25  -1   0   23.40    2.70
  25   1   0   23.10    4.00
   0  -2   0 2957.80   72.29
   0  -2   0 3231.68   72.19
   0  -2   0 3056.89   73.69
   0   2   0 3147.98   73.09
   0   2   0 3039.60   72.99
   0   2   0 3084.99   73.69
  -1  -2   0   76.49    2.60
  -1  -2   0   78.69    2.30
   1  -2   0   79.19    3.20
  -1  -2   0   78.19    2.40
   1  -2   0   75.99    2.20
   1  -2   0   77.79    2.70
   1   2   0   79.19    2.20
  -1   2   0   80.49    3.00
  -1   2   0   77.59    2.20
   1   2   0   78.49    2.30
   1   2   0   74.49    2.30
  -1   2   0   77.79    2.60
  -2  -2   0  184.78    4.70
  -2  -2   0  186.98    4.80
  -2  -2   0  186.58    4.90
   2  -2   0  185.58    5.80
   2  -2   0  179.98    4.70
  -2   2   0  194.78    5.30
  -2   2   0  185.38    5.70
  -2   2   0  181.08    4.70
   2   2   0  185.68    4.50
  -3  -2   0  135.79    3.60
  -3  -2   0  137.09    3.30
  -3  -2   0  135.99    3.30
  -3   2   0  136.69    4.20
  -3   2   0  135.39    3.50
  -3   2   0  140.09    4.60
   3   2   0  133.29    3.40
   3   2   0  124.99    3.50
  -4  -2   0   12.70    0.60
  -4  -2   0   12.10    0.70
  -5  -2   0   14.80    0.50
  -5  -2   0   14.20    0.70
   5   2   0   14.60    1.70
   6  -2   0   74.89    3.50
   6   2   0   71.09    3.50
   7  -2   0   62.39    3.30
   7   2   0   60.49    3.20
   7   2   0   59.39    3.00
   8  -2   0  537.65   14.30
   8   2   0  511.45   13.60
   8   2   0  522.45   14.60
   9  -2   0  580.74   14.30
   9  -2   0  580.94   15.60
   9   2   0  565.34   15.20
   9   2   0  580.84   16.00
  -9   2   0  566.74   13.50
   9   2   0  584.14   15.10
  10  -2   0   99.39    4.80
  10  -2   0   91.99    3.70
 -10   2   0   96.29    3.10
  10   2   0   97.49    4.30
  10   2   0  102.59    4.80
  10   2   0   88.79    4.40
  11  -2   0   33.30    2.30
  11  -2   0   40.40    3.80
  11   2   0   33.00    3.30
  11   2   0   36.10    2.90
 -11   2   0   29.70    1.60
  11   2   0   34.90    2.70
  12  -2   0  102.29    4.20
  12  -2   0   96.69    5.10
  12   2   0   98.29    4.80
  12   2   0  111.59    5.20
 -12   2   0  105.49    3.50
  13  -2   0   37.30    2.50
  13  -2   0   42.70    4.20
 -13   2   0   35.10    1.90
  13   2   0   39.90    3.20
  13   2   0   42.50    3.30
  14  -2   0    5.20    1.50
  14  -2   0    4.30    1.80
 -14   2   0    4.20    0.90
  14   2   0    2.70    1.60
  14   2   0    4.50    1.60
  15  -2   0    7.20    1.70
  15  -2   0    7.00    2.20
 -15   2   0    6.60    1.10
  15   2   0    4.80    1.90
  15   2   0    4.90    1.80
  16  -2   0   13.20    2.20
  16  -2   0   13.00    2.80
  16   2   0    8.20    2.20
 -16   2   0    9.00    1.40
  17  -2   0   15.10    3.00
  17  -2   0   12.70    2.20
  17   2   0   15.60    2.80
 -17   2   0   13.10    1.60
  18  -2   0    0.30    1.20
  18  -2   0    0.40    1.50
 -18   2   0    0.30    0.90
  18   2   0    1.70    1.60
  19  -2   0   51.19    5.50
  19  -2   0   47.20    3.70
  19   2   0   50.69    4.20
 -19   2   0   44.80    2.70
  20  -2   0    7.40    2.10
  20  -2   0   16.80    3.50
  20   2   0   17.10    3.10
 -20   2   0   12.40    1.80
 -21  -2   0   11.20    2.40
 -21   2   0   11.20    1.80
  21   2   0    9.10    2.70
 -22  -2   0   -0.90    1.40
 -22  -2   0    1.00    1.10
  22   2   0    2.50    1.90
 -23  -2   0   -1.00    1.60
 -23  -2   0    0.10    1.00
  23   2   0    0.90    1.50
 -24  -2   0    1.60    1.30
 -24  -2   0    3.20    2.20
  24   2   0    3.40    2.30
 -25  -2   0    2.20    1.40
  25   2   0    1.20    2.10
   0  -3   0   -0.10    0.20
   0  -3   0    0.60    0.70
   0  -3   0    0.10    0.40
   0   3   0    0.30    0.40
   0   3   0   -0.10    0.30
   0   3   0   -0.10    0.30
  -1  -3   0   68.49    2.30
   1  -3   0   76.49    2.90
  -1  -3   0   73.19    3.00
   1  -3   0   64.59    3.30
  -1  -3   0   72.49    2.70
   1  -3   0   73.39    2.30
  -1   3   0   72.99    2.60
   1   3   0   74.09    2.40
  -1   3   0   75.69    2.30
  -1   3   0   69.79    3.00
   1   3   0   71.79    2.40
   1   3   0   72.49    2.30
  -2  -3   0  199.88    5.70
  -2  -3   0  203.98    5.30
   2  -3   0  202.38    5.20
   2  -3   0  194.48    6.20
  -2  -3   0  202.88    5.70
   2  -3   0  202.78    6.90
  -2   3   0  206.48    5.30
   2   3   0  208.08    5.10
   2   3   0  202.18    5.10
  -2   3   0  198.38    5.80
  -2   3   0  203.88    6.40
   2   3   0  197.98    5.40
  -3  -3   0   49.00    1.90
   3  -3   0   64.59    3.10
  -3  -3   0   49.60    1.90
   3  -3   0   52.99    1.70
  -3  -3   0   48.90    1.70
  -3   3   0   57.29    2.40
   3   3   0   45.60    1.30
  -3   3   0   54.49    1.80
  -4  -3   0   31.20    1.20
  -4  -3   0   28.60    1.30
  -4  -3   0   30.80    1.20
  -4   3   0   27.90    1.20
  -4   3   0   28.10    1.70
   4   3   0   31.30    1.30
   4   3   0   29.40    1.00
  -4   3   0   30.90    2.30
  -5  -3   0   66.49    2.20
  -5  -3   0   66.49    1.80
   5  -3   0   66.19    3.70
  -5  -3   0   66.69    1.80
  -5   3   0   68.99    2.20
   5   3   0   62.89    2.90
  -5   3   0   68.19    2.90
  -5   3   0   67.49    3.40
   5   3   0   67.59    3.30
  -6  -3   0    2.80    0.40
   6  -3   0    3.20    1.50
   6   3   0    3.70    1.30
  -6   3   0    3.30    0.90
  -6   3   0    2.30    0.80
  -6   3   0    2.70    0.50
   6   3   0    4.10    1.10
   7  -3   0   29.70    3.10
  -7  -3   0   29.60    1.30
  -7  -3   0   28.60    1.10
   7   3   0   27.90    2.30
   7   3   0   30.20    2.20
  -8  -3   0    2.90    0.40
   8  -3   0    3.40    1.40
  -8  -3   0    2.30    0.50
   8   3   0    4.30    1.30
  -8   3   0    3.00    0.70
   8   3   0    3.60    1.30
  -9  -3   0  125.89    3.30
  -9  -3   0  112.09    3.50
   9  -3   0  122.99    4.30
   9  -3   0  156.58    6.30
   9   3   0  151.68    5.40
  -9   3   0  121.19    3.80
 -10  -3   0    6.90    0.60
  10  -3   0    9.70    1.50
 -10  -3   0    7.10    0.40
  10  -3   0   10.70    2.20
 -10   3   0    7.50    1.00
  10   3   0    6.80    1.60
  10   3   0    7.60    1.70
  11  -3   0   95.79    5.20
  11  -3   0   95.79    3.90
  11   3   0   91.89    4.70
 -11   3   0   96.09    3.30
  11   3   0   93.79    4.60
  12  -3   0   17.20    2.90
  12  -3   0   13.20    1.80
  12   3   0   12.80    2.30
  12   3   0   15.80    2.40
 -12   3   0   16.10    1.50
  13  -3   0   18.60    3.00
  13  -3   0   18.80    2.30
 -13   3   0   18.60    1.60
  13   3   0   26.30    3.30
  13   3   0   21.00    3.10
  14  -3   0   62.89    3.40
  14  -3   0   57.39    4.50
 -14   3   0   62.89    2.80
  14   3   0   61.79    4.30
  14   3   0   58.69    4.10
  15  -3   0    2.80    1.30
  15  -3   0    5.10    2.10
  15   3   0    8.10    2.20
 -15   3   0    3.40    1.00
  16  -3   0   -0.40    1.10
  16  -3   0    1.30    1.70
  16   3   0   -0.80    1.20
 -16   3   0   -0.80    0.60
  17  -3   0    4.10    1.50
  17  -3   0    5.10    2.40
 -17   3   0    6.80    1.30
  17   3   0    6.20    2.30
  18  -3   0   18.70    3.70
  18  -3   0   16.70    2.50
 -18   3   0   13.40    1.80
  18   3   0   17.80    3.40
  19  -3   0    3.10    2.20
  19  -3   0    2.60    1.60
 -19   3   0    5.10    1.30
  19   3   0    1.60    1.70
  20  -3   0   24.30    4.20
  20   3   0   35.10    4.40
 -20   3   0   35.50    2.50
 -21  -3   0    6.50    2.00
  21  -3   0    7.50    2.90
  21   3   0    3.40    1.90
 -22  -3   0   -0.20    1.80
  22   3   0    4.60    2.30
 -23  -3   0    4.80    2.20
  23   3   0    3.60    2.40
 -24  -3   0    6.30    2.60
  24   3   0    2.90    2.30
 -25  -3   0    7.30    1.90
 -25  -3   0    8.00    2.90
  25   3   0    8.40    3.00
   0  -4   0  586.84   15.40
   0  -4   0  588.04   14.30
   0  -4   0  557.54   16.00
   0   4   0  592.14   14.80
   0   4   0  582.74   14.30
   0   4   0  578.44   14.80
  -1  -4   0   12.10    1.70
  -1  -4   0   12.50    1.30
  -1  -4   0   11.40    0.90
   1  -4   0   13.10    1.60
   1  -4   0   12.40    0.90
   1  -4   0   11.60    1.90
   1   4   0   12.00    1.10
  -1   4   0   10.80    0.90
   1   4   0   11.10    1.30
  -1   4   0   13.40    1.50
   1   4   0   11.30    0.90
  -1   4   0   11.90    1.20
   1   4   0   12.90    1.00
   2  -4   0  442.06   11.10
  -2  -4   0  446.16   11.20
   2  -4   0  451.05   13.50
   2  -4   0  442.96   12.60
  -2  -4   0  451.35   12.30
  -2  -4   0  451.85   12.00
  -2   4   0  445.76   12.40
  -2   4   0  465.25   12.00
   2   4   0  462.45   11.00
   2   4   0  449.86   11.40
   2   4   0  441.26   11.00
   2   4   0  430.26   11.40
  -2   4   0  442.96   11.20
   3  -4   0   -0.90    1.00
  -3  -4   0    0.10    0.40
  -3  -4   0    0.90    0.50
   3  -4   0   -0.50    0.30
  -3  -4   0    0.50    0.60
   3   4   0    0.20    0.30
  -3   4   0   -0.10    0.50
   3   4   0    0.50    0.30
  -3   4   0    1.30    0.90
   3   4   0    0.40    0.20
   3   4   0   -0.20    0.70
  -3   4   0    0.10    0.40
  -4  -4   0  590.24   14.20
   4  -4   0  585.14   15.50
  -4  -4   0  599.94   14.60
   4  -4   0  583.74   14.00
  -4  -4   0  580.34   14.70
  -4   4   0  596.74   14.20
  -4   4   0  563.94   15.10
   4   4   0  521.65   14.00
   4   4   0  590.74   14.50
   4   4   0  559.94   14.50
  -5  -4   0  219.78    6.30
  -5  -4   0  218.28    6.00
  -5  -4   0  221.08    5.80
  -5   4   0  225.28    5.90
   5   4   0  228.08    5.90
  -5   4   0  211.48    6.80
   5   4   0  217.08    6.80
  -5   4   0  220.38    7.70
  -5   4   0  211.38    5.90
   5   4   0  221.28    5.60
  -6  -4   0   56.49    1.90
  -6  -4   0   58.79    2.30
  -6  -4   0   55.69    2.00
  -6   4   0   57.49    3.70
  -6   4   0   55.79    2.80
  -6   4   0   54.69    2.20
  -6   4   0   54.99    2.10
   6   4   0   55.89    3.00
  -7  -4   0  199.58    5.10
  -7  -4   0  193.98    5.10
  -7  -4   0  208.18    5.70
  -7   4   0  188.98    6.50
  -7   4   0  207.78    7.60
  -7   4   0  196.88    5.60
   7   4   0  195.18    6.70
  -7   4   0  197.88    5.40
  -8  -4   0  129.89    4.00
  -8  -4   0  136.29    3.40
   8  -4   0  132.19    6.40
  -8  -4   0  130.49    3.30
  -8   4   0  133.29    5.80
  -8   4   0  134.29    5.00
   8   4   0  131.49    5.30
  -8   4   0  136.69    4.20
  -8   4   0  130.69    3.90
   9  -4   0   63.09    4.40
  -9  -4   0   66.79    2.40
  -9   4   0   64.99    2.30
  -9   4   0   69.89    3.80
   9   4   0   72.49    3.80
  -9   4   0   65.79    2.60
  -9   4   0   64.79    3.30
  10  -4   0   22.40    3.40
 -10   4   0   19.60    1.50
 -10   4   0   21.30    2.10
 -10   4   0   17.40    2.00
  10   4   0   20.40    2.70
  11  -4   0  479.05   15.20
 -11  -4   0  471.55   12.00
 -11   4   0  453.85   11.60
  11   4   0  459.15   13.60
  12  -4   0   21.80    3.40
 -12  -4   0   21.60    1.40
  12   4   0   18.10    2.80
 -12   4   0   21.30    1.70
  12   4   0   29.40    3.40
 -13  -4   0   82.59    2.90
  13  -4   0   74.19    5.40
  13   4   0   90.59    4.90
  13   4   0   80.39    4.90
 -13   4   0   82.29    3.30
  14  -4   0    5.50    2.20
 -14   4   0    5.70    1.20
  14   4   0    5.60    2.10
  15  -4   0   20.30    3.80
  15  -4   0   23.20    2.70
  15   4   0   20.10    3.40
 -15   4   0   26.40    2.00
  16  -4   0   28.10    2.90
  16  -4   0   25.10    4.40
  16   4   0   25.30    3.60
 -16   4   0   22.90    2.10
  17  -4   0  123.69    7.60
  17  -4   0  116.69    5.20
  17   4   0  108.49    6.30
 -17   4   0  119.59    4.50
  18  -4   0   71.49    7.20
  18   4   0   78.89    5.60
 -18   4   0   73.59    3.50
  19  -4   0    6.00    2.70
  19   4   0   11.70    2.80
  20  -4   0   10.00    3.50
 -20  -4   0    7.30    2.20
  20   4   0   10.80    2.80
  21  -4   0    0.40    2.50
 -21  -4   0    7.20    2.50
  21   4   0    9.40    2.90
 -22  -4   0   30.40    4.20
  22  -4   0   34.80    6.10
  22   4   0   21.20    4.00
 -23  -4   0   15.70    3.30
  23   4   0   13.00    3.40
 -24  -4   0   11.70    3.20
  24   4   0    7.30    3.10
   0  -5   0    2.70    0.70
   0  -5   0    4.90    1.20
   0   5   0    4.90    1.10
   0   5   0    3.10    0.90
   0   5   0    2.90    0.80
  -1  -5   0 1418.46   36.20
  -1  -5   0 1442.26   34.20
  -1  -5   0 1455.65   34.60
   1  -5   0 1474.15   34.50
   1  -5   0 1441.86   36.60
  -1   5   0 1463.05   35.50
  -1   5   0 1472.85   35.50
   1   5   0 1501.85   35.30
  -1   5   0 1445.66   33.20
   1   5   0 1441.36   33.50
   1   5   0 1452.45   34.70
  -2  -5   0   12.20    1.10
  -2  -5   0   12.20    1.60
   2  -5   0   12.50    1.00
   2  -5   0    7.30    1.40
   2   5   0   12.40    1.70
  -2   5   0   15.30    1.60
   2   5   0   11.00    1.00
   2   5   0   13.10    1.00
   2   5   0   10.50    1.00
  -2   5   0   12.70    1.40
  -2   5   0   12.40    1.70
   3  -5   0  481.45   12.10
  -3  -5   0  476.25   12.20
   3  -5   0  485.95   15.10
  -3  -5   0  485.65   13.10
  -3  -5   0  468.95   13.50
  -3   5   0  474.55   12.00
   3   5   0  494.55   11.60
   3   5   0  480.05   12.20
   3   5   0  471.65   12.60
  -3   5   0  479.15   13.70
  -3   5   0  483.05   13.00
   3   5   0  473.55   11.70
   4  -5   0  244.38    6.60
  -4  -5   0  242.88    6.70
   4  -5   0  252.37    9.00
  -4  -5   0  244.48    7.40
  -4  -5   0  235.28    7.60
   4   5   0  240.08    5.80
   4   5   0  229.18    7.40
  -4   5   0  244.48    8.40
  -4   5   0  243.28    6.80
  -4   5   0  247.28    7.50
  -5  -5   0  119.59    4.40
  -5  -5   0  121.89    4.50
  -5  -5   0  120.29    3.90
   5   5   0  121.99    4.90
  -5   5   0  120.29    4.10
  -5   5   0  122.09    5.50
   5   5   0  121.69    3.60
  -5   5   0  120.29    3.90
  -5   5   0  129.39    4.70
  -6  -5   0  133.49    4.60
  -6  -5   0  132.99    4.10
  -6  -5   0  141.09    4.70
  -6   5   0  134.19    4.40
   6   5   0  142.59    4.20
  -6   5   0  134.79    4.20
   6   5   0  135.69    5.40
   6   5   0  126.69    3.70
  -6   5   0  137.99    5.00
  -7  -5   0  355.06    9.10
  -7  -5   0  353.26    9.50
  -7  -5   0  352.46    9.80
  -7   5   0  350.66    9.20
   7   5   0  362.76   10.60
  -7   5   0  340.27    9.20
  -7   5   0  356.06   10.40
  -7   5   0  356.26   11.70
  -8  -5   0  625.64   15.30
  -8  -5   0  607.34   15.50
  -8   5   0  647.44   18.40
  -8   5   0  624.94   17.00
   8   5   0  612.84   16.80
  -8   5   0  627.84   15.60
  -8   5   0  639.54   15.30
  -9  -5   0  309.87    8.10
   9   5   0  318.57   10.20
  -9   5   0  314.77    8.40
  -9   5   0  315.57   11.10
  -9   5   0  317.87    9.70
  -9   5   0  311.17    8.50
 -10  -5   0  348.77    8.60
 -10   5   0  342.27    9.10
 -10   5   0  323.67   11.70
  10   5   0  350.46   11.00
 -11   5   0   16.10    2.70
 -11   5   0   17.80    1.80
  11   5   0   16.80    2.60
  12   5   0   97.09    5.20
 -12   5   0   95.89    3.70
 -12   5   0   93.59    5.50
  13  -5   0   -2.80    1.40
 -13   5   0   -0.30    0.80
  13   5   0    0.10    1.60
  14  -5   0  230.08   10.60
  14   5   0  237.98    9.40
 -14   5   0  223.28    6.90
  15  -5   0   20.00    4.10
  15   5   0   26.00    3.70
 -15   5   0   21.90    2.20
  16  -5   0   45.60    5.70
  16   5   0   44.20    4.80
 -16   5   0   44.80    2.70
  17  -5   0   41.90    5.60
  17   5   0   57.49    5.60
 -17   5   0   49.10    2.90
  18  -5   0   57.29    6.60
  18   5   0   46.60    5.20
 -19  -5   0   56.29    4.50
  19  -5   0   50.39    6.80
  19   5   0   55.49    6.00
  20  -5   0   26.90    5.10
 -20  -5   0   35.00    4.50
  20   5   0   40.70    5.10
  21  -5   0   36.50    6.00
 -21  -5   0   34.70    4.60
  21   5   0   40.00    5.30
 -22  -5   0   13.90    3.40
  22   5   0   12.80    3.60
 -23  -5   0   27.00    4.10
  23   5   0   25.30    4.50
 -24  -5   0    0.90    1.90
  24   5   0    0.80    2.40
   0  -6   0  141.89    4.80
   0  -6   0  135.39    4.40
   0   6   0  139.59    4.70
   0   6   0  136.59    5.00
   0   6   0  138.39    4.80
  -1  -6   0   -0.60    0.60
  -1  -6   0   -0.90    0.70
   1  -6   0   -0.10    0.60
  -1  -6   0    0.70    0.50
   1  -6   0    0.40    0.50
   1   6   0    0.20    0.50
  -1   6   0    0.40    0.70
  -1   6   0   -1.30    0.70
  -1   6   0   -0.10    0.50
   1   6   0    0.30    0.50
   1   6   0    0.00    0.80
  -2  -6   0   95.79    3.50
  -2  -6   0   99.69    4.50
   2  -6   0  104.09    3.50
  -2  -6   0   97.19    4.00
   2  -6   0   91.89    3.50
   2   6   0  106.79    3.40
   2   6   0  103.69    4.30
  -2   6   0  100.69    4.30
  -2   6   0   96.09    3.90
   2   6   0   98.69    3.50
  -2   6   0  104.79    4.00
  -3  -6   0   29.20    2.30
  -3  -6   0   29.10    2.40
  -3  -6   0   30.20    1.80
   3  -6   0   28.00    1.60
   3   6   0   31.10    1.40
  -3   6   0   26.80    1.90
   3   6   0   29.40    2.30
  -3   6   0   30.00    2.60
  -3   6   0   25.50    2.00
  -4  -6   0   19.00    2.00
   4  -6   0   14.40    1.20
  -4  -6   0   16.40    1.40
   4   6   0   17.30    2.20
   4   6   0   18.80    0.90
  -4   6   0   22.80    2.10
  -4   6   0   15.30    2.20
  -4   6   0   21.00    2.00
  -5  -6   0  217.08    7.30
  -5  -6   0  217.48    6.40
   5   6   0  216.78    7.50
  -5   6   0  232.08    8.20
  -5   6   0  217.38    7.20
  -5   6   0  207.78    6.50
  -6  -6   0  308.37    8.60
  -6   6   0  321.67    9.70
   6   6   0  322.07   10.00
  -6   6   0  307.17   10.70
  -6   6   0  310.97    8.70
  -7  -6   0  384.36   10.50
  -7   6   0  401.76   13.00
  -7   6   0  396.66   10.50
   7   6   0  388.66   11.80
  -7   6   0  409.76   11.70
  -8  -6   0   67.19    2.80
  -8   6   0   67.39    3.10
   8   6   0   67.79    4.00
  -9  -6   0  223.88    6.50
  -9   6   0  228.08    6.80
   9   6   0  226.48    8.40
 -10  -6   0   15.50    1.40
 -10   6   0   20.40    2.00
  10   6   0   16.60    2.60
 -10   6   0   13.40    2.80
 -11  -6   0  164.58    5.00
 -11   6   0  172.18    5.60
 -11   6   0  153.08    7.70
  11   6   0  176.58    7.40
 -12  -6   0   46.40    2.10
  12   6   0   47.90    4.00
 -12   6   0   39.50    4.50
 -12   6   0   46.60    2.70
  13   6   0  100.79    5.80
 -13   6   0  105.09    4.20
 -13   6   0   86.49    6.60
 -14   6   0   20.40    2.20
  14   6   0   20.70    3.30
 -15   6   0    7.60    1.60
  15   6   0    3.50    2.10
  16   6   0    2.30    1.90
 -17  -6   0   60.09    4.60
  17   6   0   67.69    5.30
 -18  -6   0   17.20    3.10
  18   6   0   11.40    3.10
 -19  -6   0   25.60    3.90
  19   6   0   20.90    4.00
 -20  -6   0   34.00    4.50
  20   6   0   23.70    4.30
 -21  -6   0    6.00    2.40
  21   6   0    7.30    3.10
 -22  -6   0   17.50    3.60
  22   6   0   19.20    4.20
 -23  -6   0    8.00    3.00
  23   6   0    5.90    2.70
   0  -7   0    3.40    0.80
   0   7   0    8.30    1.60
   0   7   0    2.60    0.80
  -1  -7   0    0.50    0.90
  -1  -7   0   -0.10    0.40
   1  -7   0    0.40    0.50
   1   7   0   -0.40    0.50
  -1   7   0   -0.10    0.70
  -1   7   0   -0.90    0.80
   1   7   0    0.00    0.90
  -1   7   0   -0.10    0.60
   2  -7   0    8.20    1.10
  -2  -7   0    8.10    1.70
  -2  -7   0    8.50    1.20
  -2   7   0    5.20    1.30
  -2   7   0    4.80    1.10
   2   7   0    5.00    0.80
  -2   7   0    6.90    1.50
   2   7   0   10.30    1.90
  -3  -7   0   89.19    4.10
  -3  -7   0   86.59    3.40
   3  -7   0   89.09    3.30
  -3   7   0   86.09    3.90
  -3   7   0   85.69    3.90
   3   7   0   84.39    4.30
  -3   7   0   86.89    4.30
  -4  -7   0   31.60    2.80
  -4  -7   0   37.40    2.70
   4   7   0   33.70    2.80
  -4   7   0   33.70    2.40
  -4   7   0   33.80    2.80
  -4   7   0   32.90    2.30
  -5  -7   0    8.70    1.90
   5   7   0    6.90    1.80
  -5   7   0    9.10    1.60
  -5   7   0    7.20    1.40
  -6  -7   0    7.90    1.80
   6   7   0   11.40    2.20
  -6   7   0   11.10    1.70
  -7  -7   0   33.10    3.30
  -7   7   0   32.50    2.40
   7   7   0   33.80    3.50
  -8  -7   0   72.09    4.10
  -8   7   0   72.99    3.50
   8   7   0   67.79    4.40
   9   7   0   42.30    4.30
  -9   7   0   40.40    2.60
  10   7   0   99.89    5.60
 -10   7   0  104.59    4.30
  11   7   0   14.30    2.80
 -11   7   0   17.80    2.20
 -12  -7   0   23.90    3.30
  12   7   0   23.40    3.60
 -12   7   0   25.60    2.60
 -13  -7   0    1.40    1.70
  13   7   0   -1.10    1.20
 -13   7   0    3.20    1.30
 -14  -7   0    0.10    1.40
 -14   7   0    0.80    1.10
  14   7   0    2.60    2.00
 -15  -7   0    3.00    1.80
  15   7   0   -0.80    1.70
 -16  -7   0    2.80    1.90
  16   7   0    1.60    2.10
 -17  -7   0    6.40    2.50
  17   7   0    6.20    2.40
 -18  -7   0    0.40    1.70
  18   7   0    1.80    2.20
 -19  -7   0    0.30    2.00
  19   7   0    1.80    2.20
 -20  -7   0    4.10    2.20
  20   7   0    4.80    2.80
 -21  -7   0    2.70    2.30
  21   7   0    1.90    2.30
 -22  -7   0    1.20    2.30
  22   7   0    2.00    2.40
   0  -8   0    6.10    1.10
   0   8   0    7.50    1.80
   0   8   0    6.00    1.20
   1  -8   0   30.00    1.90
  -1   8   0   31.70    3.20
  -1   8   0   27.10    2.20
   1   8   0   33.10    3.20
  -2  -8   0    1.00    1.20
  -2   8   0    0.30    1.10
   2   8   0    0.00    1.10
  -3  -8   0   27.60    2.90
   3   8   0   27.70    3.30
  -3   8   0   18.50    2.40
  -4  -8   0    7.20    1.90
   4   8   0   11.50    2.40
  -4   8   0    4.80    1.20
  -4   8   0    7.60    1.80
  -5  -8   0   41.90    3.40
  -5   8   0   51.79    3.20
   5   8   0   49.20    3.60
  -6  -8   0   49.20    3.50
  -6   8   0   50.89    3.10
   6   8   0   50.99    3.80
  -7  -8   0   -1.40    1.30
  -7   8   0    0.10    0.90
   7   8   0   -0.20    1.30
  -8  -8   0    0.80    1.50
   8   8   0    2.80    1.70
  -8   8   0    1.80    1.20
  -9  -8   0    4.10    1.90
  -9   8   0    6.80    1.50
   9   8   0    8.10    2.20
 -10  -8   0    1.70    1.80
  10   8   0    1.30    1.60
 -10   8   0    0.80    1.20
 -11  -8   0   -2.50    1.40
  11   8   0   -1.10    1.30
 -11   8   0    0.60    1.10
 -12  -8   0   -0.20    1.60
 -12   8   0    0.40    1.10
  12   8   0   -1.00    1.60
 -13  -8   0    1.50    1.70
  13   8   0   -3.20    1.20
 -13   8   0    2.00    1.30
 -14  -8   0    3.00    2.10
  14   8   0    1.30    1.80
 -15  -8   0    3.60    2.20
  15   8   0    4.80    2.20
 -16  -8   0    1.30    1.80
  16   8   0    2.60    2.20
 -17  -8   0    2.30    2.00
  17   8   0    5.40    2.50
 -18  -8   0   -2.00    1.60
  18   8   0   -1.20    2.00
 -19  -8   0   -0.10    2.10
  19   8   0    1.50    2.30
 -20  -8   0   -0.10    2.20
  20   8   0   -0.60    2.10
   0   9   0   -0.50    1.10
   1   9   0   22.00    2.90
  -1   9   0   16.50    2.50
   2   9   0   54.99    4.00
  -2   9   0   53.49    3.60
  -3   9   0  107.59    5.10
   3   9   0  111.39    5.70
  -4  -9   0   13.90    2.50
  -4   9   0   16.90    2.50
   4   9   0   14.80    2.80
  -5  -9   0   47.50    3.70
  -5   9   0   59.69    3.70
   5   9   0   52.59    4.10
  -6  -9   0   85.29    4.80
  -6   9   0   83.69    4.40
   6   9   0   84.09    5.20
  -7  -9   0   15.00    2.90
  -7   9   0   17.90    2.60
  -8  -9   0  111.59    6.00
   8   9   0  128.19    6.70
  -8   9   0  122.59    5.40
  -9  -9   0   10.90    2.80
  -9   9   0    6.50    1.80
   9   9   0    6.10    2.10
 -10  -9   0   36.20    4.30
 -10   9   0   34.30    2.80
  10   9   0   41.50    4.80
 -11  -9   0   -0.60    1.60
  11   9   0   -2.60    1.50
 -11   9   0    0.50    1.30
 -12  -9   0   24.20    3.60
  12   9   0   15.10    3.30
 -13  -9   0   -0.30    1.90
  13   9   0    0.90    1.90
 -14  -9   0   17.50    3.50
  14   9   0   25.70    4.20
 -15  -9   0   -2.70    1.60
  15   9   0   -1.30    1.70
 -16  -9   0    3.80    2.30
  16   9   0   15.70    3.70
 -17  -9   0    1.70    2.20
  17   9   0    3.20    2.60
 -18  -9   0    8.20    3.00
  18   9   0   10.60    3.20
   0  10   0   71.99    4.60
   1  10   0    4.10    1.90
  -1  10   0    3.50    1.80
   2  10   0   36.20    4.00
  -2  10   0   41.80    3.40
   3  10   0   32.10    3.90
  -3  10   0   37.40    3.90
   4  10   0   55.09    4.50
  -4  10   0   55.89    3.90
  -5  10   0   63.59    4.20
   5  10   0   71.69    5.00
   6  10   0   40.80    4.60
  -6  10   0   41.80    4.00
  -7 -10   0   25.40    3.70
   7  10   0   24.70    3.80
  -7  10   0   28.10    3.30
  -8 -10   0   28.30    3.80
  -8  10   0   33.60    3.60
   8  10   0   25.00    3.80
  -9 -10   0   83.99    5.60
  -9  10   0  109.59    5.30
   9  10   0   93.79    6.30
 -10 -10   0    6.90    2.40
 -10  10   0    7.60    1.90
  10  10   0    5.50    2.40
 -11 -10   0   68.89    5.50
  11  10   0   88.09    6.20
 -12 -10   0   -2.30    1.90
  12  10   0    1.60    1.90
 -13 -10   0   34.00    4.60
  13  10   0   43.10    5.70
 -14 -10   0    0.80    2.20
  14  10   0    0.90    2.10
 -15 -10   0   30.40    4.60
  15  10   0   40.50    5.60
 -16 -10   0   -1.30    2.00
  16  10   0    5.30    2.80
   0  11   0    2.10    1.70
   1  11   0   66.79    4.90
  -1  11   0   73.99    4.90
   2  11   0    6.30    2.40
  -2  11   0   11.10    2.50
  -3  11   0   38.10    4.20
   3  11   0   42.80    4.90
  -4  11   0   12.10    2.50
   4  11   0    8.10    2.70
  -5  11   0   17.60    3.00
   5  11   0   21.10    3.70
  -6  11   0   16.70    2.80
   6  11   0   18.60    3.60
  -7  11   0   11.80    2.60
   7  11   0   11.80    3.10
  -8  11   0   13.40    2.80
   8  11   0   10.80    3.00
   9  11   0   12.30    3.10
 -10 -11   0   25.80    4.00
  10  11   0   28.00    4.40
 -11 -11   0   26.50    4.00
  11  11   0   19.30    3.90
 -12 -11   0   24.80    4.30
  12  11   0   23.70    4.50
 -13 -11   0   -1.30    2.00
  13  11   0    0.90    2.20
   0  12   0    1.90    1.80
  -1  12   0   -0.10    1.60
   1  12   0   -0.50    1.60
   2  12   0    1.30    1.90
  -2  12   0    5.00    2.00
  -3  12   0    1.00    1.90
   3  12   0   -0.10    1.90
   4  12   0    4.20    2.40
  -4  12   0    8.50    2.40
   5  12   0    0.40    2.10
  -5  12   0    1.60    1.70
   6  12   0    1.00    1.90
  -6  12   0    1.10    1.70
   7  12   0   -0.70    1.80
  -7  12   0    4.30    2.30
   8  12   0    1.80    2.10
   9  12   0    2.10    2.10
  25   0  -1   -0.50    1.70
 -25   0   1   -1.90    0.90
 -24   0   1    0.40    1.10
  24   0  -1    0.60    1.80
 -23   0   1    0.20    1.10
  23   0  -1    0.20    1.60
 -22   0   1   -0.40    0.90
  22   0  -1    0.30    1.30
  21   0  -1   -0.40    1.50
 -21   0   1   -1.50    0.80
  20   0  -1    0.10    1.60
 -20   0   1    0.70    1.00
  19   0  -1    0.10    1.60
 -19   0   1    0.20    0.90
 -19   0   1    1.50    1.50
 -18   0   1   -0.70    1.20
  18   0  -1   -0.20    1.30
 -18   0   1    0.40    0.90
  17   0  -1    1.10    1.90
 -17   0   1    1.60    1.00
  17   0  -1    0.50    1.50
  16   0  -1   -0.70    1.10
  16   0  -1   -0.30    1.20
 -16   0   1   -0.30    0.70
 -15   0   1   -0.80    0.60
  15   0  -1    1.90    1.30
  15   0  -1    0.00    1.30
  14   0  -1    0.80    1.20
  14   0  -1    1.30    1.20
 -14   0   1    0.20    0.70
  13   0  -1    0.60    0.90
  13   0  -1    1.30    1.30
 -13   0   1   -0.10    0.60
 -12   0   1   -1.00    0.50
  12   0  -1   -1.00    0.90
  12   0  -1   -0.10    0.90
  11   0  -1   -0.90    0.90
  11   0  -1    2.20    1.20
  10   0  -1   -0.60    1.00
  10   0  -1    0.40    0.80
   9   0  -1   -1.10    0.80
   6   0  -1   -3.80    2.30
   5   0  -1   -0.60    2.30
   4   0  -1   -2.40    2.40
  -3   0   1   -1.80    0.80
   3   0  -1   -1.50    2.10
  -2   0   1   -0.40    1.00
   2   0  -1    1.20    2.00
   1   0  -1   -0.20    0.60
  -1   0   1   -0.20    0.50
   0   0  -1    0.30    0.40
   0   0   1    0.40    0.60
   8   0   1   -0.20    0.70
   8   0   1   -0.70    0.60
   9   0   1    0.10    0.90
   9   0   1    0.90    1.00
  10   0   1    1.70    1.10
  10   0   1    0.00    0.90
  10   0   1    0.70    0.90
  11   0   1    1.00    1.00
  11   0   1   -0.30    0.80
  11   0   1   -0.70    1.00
  12   0   1   -1.10    0.90
  12   0   1    1.20    1.20
  12   0   1    0.80    1.10
  13   0   1   -1.50    0.90
  13   0   1    1.50    1.30
  13   0   1    0.30    0.90
  14   0   1    0.50    1.10
  14   0   1    0.40    1.30
  14   0   1   -0.20    1.20
 -14   0  -1   -0.40    0.70
  15   0   1    0.20    1.00
  15   0   1   -0.90    1.10
  15   0   1   -0.30    1.30
 -15   0  -1   -0.30    0.60
 -16   0  -1   -0.30    0.70
  16   0   1   -1.60    1.10
  16   0   1   -0.70    1.10
  17   0   1    2.10    1.60
  17   0   1   -0.20    1.10
 -17   0  -1   -0.90    0.70
 -18   0  -1    0.40    0.90
  18   0   1   -0.70    1.30
  18   0   1   -1.70    1.30
 -19   0  -1   -1.50    0.70
  19   0   1   -1.30    1.40
  20   0   1   -0.40    1.60
 -20   0  -1    0.10    0.90
  21   0   1   -0.10    1.60
 -21   0  -1   -0.70    0.90
  22   0   1    0.60    1.50
 -22   0  -1    0.50    1.00
 -23   0  -1    0.80    1.10
 -26  -1   1    5.00    1.70
  26   1  -1    5.00    2.30
 -25  -1   1    0.20    1.30
  25   1  -1    0.30    1.90
 -24  -1   1    9.80    2.00
  24   1  -1    1.50    2.10
 -24   1   1    8.60    1.70
 -23  -1   1   11.90    2.00
  23  -1  -1    6.50    2.30
  23   1  -1    6.30    2.60
 -23   1   1   10.30    1.80
 -22  -1   1    0.70    1.00
  22  -1  -1    0.40    1.70
 -22   1   1    0.90    1.10
  22   1  -1    2.50    1.90
  21  -1  -1   32.40    3.80
 -21  -1   1   26.70    2.20
 -21  -1   1   26.10    3.40
 -21   1   1   24.40    2.50
  21   1  -1   21.40    3.40
 -20  -1   1    2.10    1.70
 -20  -1   1    1.90    1.10
  20  -1  -1    0.70    1.60
 -20   1   1    2.70    1.20
  20   1  -1    0.30    1.60
 -19  -1   1   38.30    3.10
  19  -1  -1   37.20    3.90
 -19  -1   1   32.30    2.30
 -19   1   1   42.20    2.50
  19   1  -1   35.00    4.10
  18  -1  -1    1.70    1.40
 -18  -1   1    0.20    0.90
  18  -1  -1    2.40    1.80
 -18   1   1    0.90    0.80
  18   1  -1    1.00    1.30
  17  -1  -1   25.30    3.60
  17  -1  -1   27.20    3.20
 -17   1   1   25.80    2.30
  17   1  -1   26.80    3.50
  16  -1  -1   13.70    2.60
  16  -1  -1   14.90    2.30
 -16   1   1   13.20    1.50
  16   1  -1   18.90    3.00
  15  -1  -1   36.70    4.00
  15  -1  -1   36.40    3.40
 -15   1   1   34.40    2.00
  15   1  -1   37.50    3.80
  15   1  -1   36.70    3.70
  14  -1  -1  172.48    6.90
  14  -1  -1  165.28    6.20
  14   1  -1  164.78    6.60
  14   1  -1  154.38    6.50
 -14   1   1  159.98    5.00
  13  -1  -1  144.39    5.50
  13  -1  -1  133.19    6.00
  13   1  -1  140.99    5.90
 -13   1   1  143.09    4.40
  13   1  -1  146.29    6.00
  12  -1  -1    9.70    1.90
  12  -1  -1    9.10    1.60
 -12   1   1    6.70    1.00
  12   1  -1   10.10    1.80
  12   1  -1    6.90    1.60
  11  -1  -1  203.68    6.60
  11  -1  -1  202.28    7.10
  11  -1  -1  202.38   12.60
 -11   1   1  203.28    5.60
  11   1  -1  197.18    6.80
  11   1  -1  204.38    7.00
  10  -1  -1  225.78   11.60
  10  -1  -1  229.48    7.60
  10  -1  -1  224.48    7.00
  10   1  -1  233.18    7.50
 -10   1   1  233.18    6.10
  10   1  -1  229.48    7.50
   9  -1  -1   45.80    2.50
   9  -1  -1   42.40    2.70
  -9  -1   1   44.50    4.40
  -9   1   1   43.90    1.80
   9   1  -1   43.40    2.60
  -8  -1   1  877.91   29.30
   8  -1  -1  845.32   20.70
  -2  -1  -1   -0.20    0.10
   6   1   1   49.80    2.70
   7  -1   1   74.89    3.50
   7   1   1   78.89    3.60
   8  -1   1   31.00    2.50
   8   1   1   39.30    2.60
   8   1   1   33.60    2.50
   9  -1   1  217.28    7.00
   9  -1   1  225.08    7.60
   9   1   1  232.08    7.10
   9   1   1  231.28    7.70
   9   1   1  220.98    7.50
  10  -1   1   59.59    3.50
  10  -1   1   59.89    3.10
  10  -1   1   64.49    3.00
 -10   1  -1   57.19    2.20
  10   1   1   62.19    3.60
  10   1   1   59.39    3.50
  10   1   1   59.79    3.30
  11  -1   1  160.58    6.40
  11  -1   1  153.68    5.80
  11  -1   1  156.08    5.50
  11   1   1  172.58    6.60
  11   1   1  147.79    5.80
  11   1   1  153.48    6.40
 -11   1  -1  165.28    4.60
  12  -1   1   38.30    3.10
  12  -1   1   29.80    2.40
  12  -1   1   32.90    2.40
  12   1   1   34.40    2.90
 -12   1  -1   31.90    1.70
  12   1   1   46.10    4.20
  12   1   1   33.00    2.60
  13  -1   1   18.70    2.30
  13  -1   1   17.10    2.30
  13  -1   1   15.10    2.60
 -13   1  -1   14.90    1.30
  13   1   1   22.40    2.90
  13   1   1   17.90    2.70
  13   1   1   22.40    2.70
  14  -1   1  183.68    7.60
  14  -1   1  192.68    6.90
  14  -1   1  181.18    6.60
  14   1   1  174.98    7.40
  14   1   1  182.88    7.50
 -14   1  -1  181.78    5.40
  14   1   1  189.38    7.10
  15  -1   1  118.09    6.00
  15  -1   1  112.99    5.00
  15   1   1  117.69    5.50
  15   1   1  105.69    5.70
 -15   1  -1  119.79    4.00
  16  -1   1  102.69    4.70
  16  -1   1   91.89    5.40
  16   1   1   91.99    5.40
  16   1   1   91.49    4.90
 -16   1  -1   93.19    3.50
  17  -1   1   51.99    4.30
  17  -1   1   56.99    3.60
  17   1   1   61.99    4.60
  17   1   1   59.49    4.20
 -17   1  -1   58.09    2.70
  18  -1   1   50.59    5.20
  18  -1   1   39.50    3.80
 -18   1  -1   38.70    2.30
  18   1   1   40.90    4.20
  19  -1   1    2.20    1.60
  19  -1   1    5.10    2.10
 -19  -1  -1    3.70    1.20
  19   1   1    5.90    2.10
 -19   1  -1    4.20    1.20
 -20  -1  -1   68.09    3.50
  20  -1   1   69.49    4.50
 -20   1  -1   72.89    3.40
  20   1   1   72.99    4.90
 -21  -1  -1    0.60    1.00
  21   1   1   -0.90    1.70
 -21   1  -1    2.30    1.00
 -22  -1  -1   56.19    3.30
  22   1   1   57.79    5.60
 -23  -1  -1   -0.20    1.00
  23   1   1   -0.20    1.80
 -24  -1  -1    6.00    1.50
 -26  -2   1    9.80    2.10
  26   2  -1    7.70    2.80
 -25  -2   1   30.80    3.20
  25   2  -1   38.80    5.10
 -24  -2   1    9.80    2.00
 -24  -2   1    9.10    2.60
  24   2  -1    8.20    3.10
 -23  -2   1    0.30    1.90
 -23  -2   1   -0.40    0.90
  23   2  -1   -0.50    1.60
 -23   2   1    0.10    1.00
 -22  -2   1   52.89    4.40
 -22  -2   1   56.69    3.40
  22  -2  -1   55.89    4.20
  22   2  -1   57.29    5.70
 -22   2   1   59.79    3.30
  21  -2  -1    2.90    1.80
 -21  -2   1    1.10    1.70
  21   2  -1   -0.40    1.60
 -21   2   1    2.70    1.20
  20  -2  -1   61.59    4.30
 -20  -2   1   67.29    4.40
  20   2  -1   65.39    5.00
 -20   2   1   59.49    3.20
  19  -2  -1    0.60    1.40
  19  -2  -1    3.60    2.10
 -19  -2   1    2.20    1.60
 -19   2   1   -0.50    0.90
  19   2  -1    1.20    1.50
  18  -2  -1   23.80    3.60
  18  -2  -1   34.90    3.50
  18   2  -1   31.60    4.00
 -18   2   1   28.50    2.10
  17  -2  -1   27.20    3.80
  17  -2  -1   23.00    3.00
  17   2  -1   21.00    3.20
 -17   2   1   24.50    2.20
  16  -2  -1   80.89    5.20
  16  -2  -1   89.49    4.50
  16   2  -1   88.99    5.10
 -16   2   1   90.79    3.60
  15  -2  -1  192.58    8.20
  15  -2  -1  201.98    7.10
 -15   2   1  211.68    6.10
  15   2  -1  201.48    7.90
  14  -2  -1  250.27    9.20
  14  -2  -1  247.78    8.00
  14   2  -1  246.28    8.80
 -14   2   1  247.48    6.90
  14   2  -1  227.38    8.50
  13  -2  -1    0.30    0.80
  13  -2  -1   -0.70    1.10
  13   2  -1    1.80    1.30
  13   2  -1   -0.30    1.10
 -13   2   1    1.80    0.70
  12  -2  -1  308.47    9.20
  12  -2  -1  323.27   10.40
 -12  -2   1  302.57   15.40
 -12   2   1  316.67    8.20
  12   2  -1  312.17    9.80
  12   2  -1  319.97   10.10
  11  -2  -1  373.96   10.40
  11  -2  -1  382.86   11.50
  11   2  -1  379.76   11.20
  11   2  -1  356.46   10.90
 -11   2   1  380.36    9.40
  10  -2  -1    2.40    1.20
  10  -2  -1    1.40    1.00
 -10   2   1    1.60    0.70
  10   2  -1    2.20    1.10
  10   2  -1    1.80    1.10
   9  -2  -1  301.27    8.30
   9  -2  -1  285.77    9.10
  -9   2   1  303.77    7.50
   9   2  -1  292.57    8.90
   8  -2  -1   12.10    1.90
   8   2  -1   12.20    1.80
   7  -2  -1  705.73   17.80
   7   2  -1  698.33   17.40
   6  -2  -1   23.50    2.30
  -6  -2   1   23.80    0.70
  -6  -2   1   23.60    0.80
  -5  -2   1  481.15   11.40
  -5  -2   1  468.45   11.50
  -4  -2   1    2.40    0.40
  -4  -2   1    2.30    0.40
  -4   2   1    3.10    0.70
  -4   2   1    1.60    0.50
  -4   2   1    1.80    0.40
  -3  -2   1  417.86   10.20
  -3  -2   1  417.46    9.70
  -3  -2   1  425.66    9.80
  -3   2   1  420.46   10.50
  -3   2   1  412.66   10.80
   3   2  -1  399.76   10.10
   3   2  -1  403.86    9.90
  -3   2   1  396.56   10.00
  -2  -2   1  106.19    2.80
   2  -2  -1  102.09    3.30
  -2  -2   1  106.69    3.10
   2  -2  -1   99.19    3.60
   2  -2  -1   99.69    2.80
  -2  -2   1  101.39    3.10
  -2   2   1  101.79    3.50
  -2   2   1  100.49    2.80
   2   2  -1  104.69    2.60
   2   2  -1  103.39    3.00
  -2   2   1  101.89    3.10
   2   2  -1  106.39    2.70
   1  -2  -1 1412.66   33.80
   1  -2  -1 1495.45   34.60
   1  -2  -1 1441.06   34.60
  -1  -2   1 1424.16   33.80
  -1  -2   1 1433.66   34.50
   1   2  -1 1513.05   34.10
  -1   2   1 1471.95   34.30
  -1   2   1 1441.06   34.40
   1   2  -1 1467.65   34.50
  -1   2   1 1419.76   33.80
   1   2  -1 1432.06   33.70
   0  -2  -1  773.32   18.50
   0  -2   1  733.03   18.90
   0  -2   1  767.72   18.00
   0  -2  -1  755.92   18.00
   0  -2  -1  784.52   18.50
   0  -2   1  746.03   19.10
   0   2   1  783.52   18.40
   0   2   1  794.72   18.20
   0   2   1  748.33   18.00
   0   2  -1  767.72   18.60
   0   2  -1  771.92   18.80
   0   2  -1  729.93   18.00
  -1  -2  -1  913.81   21.50
  -1  -2  -1  908.21   21.20
   1  -2   1  888.11   22.50
   1  -2   1  892.01   21.00
  -1  -2  -1  893.51   21.00
  -1   2  -1  876.91   21.90
  -1   2  -1  871.91   21.00
   1   2   1  882.51   21.30
  -1   2  -1  934.81   22.30
   1   2   1  903.21   21.00
   1   2   1  899.51   20.90
  -2  -2  -1 1592.04   38.00
  -2  -2  -1 1605.14   38.10
  -2  -2  -1 1601.34   37.80
   2  -2   1 1660.73   38.80
   2  -2   1 1621.84   37.80
  -2   2  -1 1634.74   39.10
   2   2   1 1603.64   37.50
  -2   2  -1 1599.54   39.00
  -2   2  -1 1636.34   37.50
  -3  -2  -1    2.90    0.30
  -3  -2  -1    3.80    0.20
  -3  -2  -1    4.70    0.40
   3   2   1    4.00    0.30
   3   2   1    2.70    0.30
  -3   2  -1    3.00    0.30
  -3   2  -1    4.20    0.90
  -4  -2  -1   56.69    1.60
   5  -2   1    6.50    1.30
  -5  -2  -1    7.80    0.40
  -5  -2  -1    7.50    0.40
   5   2   1    7.90    1.40
   6  -2   1 1080.49   25.50
   6   2   1 1056.89   26.60
   7  -2   1   32.70    2.40
   7   2   1   37.80    2.60
   8  -2   1  639.74   16.40
   8   2   1  591.74   16.00
   8   2   1  619.34   15.60
   8   2   1  621.74   16.90
   9  -2   1  109.99    5.00
   9   2   1  100.89    4.80
   9   2   1   93.89    4.20
   9   2   1  100.79    4.70
  10  -2   1    2.70    1.00
  10  -2   1    6.20    1.70
  10   2   1    1.20    1.10
  10   2   1    2.90    1.10
  10   2   1    3.70    1.40
 -10   2  -1    4.20    0.80
 -11  -2  -1  219.58    8.90
  11  -2   1  208.48    6.80
  11  -2   1  219.48    8.10
  11  -2   1  211.98    6.70
  11   2   1  217.18    7.50
  11   2   1  219.58    7.90
 -11   2  -1  220.78    5.90
  11   2   1  231.38    8.30
  12  -2   1   76.29    3.60
  12  -2   1   94.19    5.00
  12  -2   1   86.99    3.70
 -12   2  -1   82.79    3.00
  12   2   1   84.79    4.30
  12   2   1   89.79    4.90
  12   2   1   88.09    4.80
  13  -2   1   91.79    5.10
  13  -2   1   89.69    4.00
  13   2   1   97.49    5.10
  13   2   1   88.59    4.60
  13   2   1   94.29    5.00
 -13   2  -1   87.99    3.20
  14  -2   1  390.36   12.80
  14  -2   1  376.76   10.80
 -14   2  -1  398.66    9.80
  14   2   1  379.96   11.90
  14   2   1  355.56   12.10
  14   2   1  383.96   12.70
  15  -2   1   55.89    4.40
  15  -2   1   52.69    3.20
  15   2   1   55.39    4.00
  15   2   1   59.99    4.30
 -15   2  -1   54.89    2.50
  16  -2   1    2.80    1.40
  16  -2   1   -0.10    1.40
  16   2   1    2.50    1.70
  16   2   1   -0.20    1.50
 -16   2  -1    2.30    0.90
  17  -2   1   47.30    5.10
  17  -2   1   47.80    3.30
  17   2   1   50.29    3.90
 -17   2  -1   50.69    2.60
  18  -2   1   45.60    3.50
  18  -2   1   44.60    5.00
  18   2   1   48.40    4.70
 -18   2  -1   46.20    2.60
  19  -2   1   81.09    5.80
  19  -2   1   75.39    4.50
 -19   2  -1   74.69    3.40
  19   2   1   69.69    4.80
  20  -2   1   17.70    3.90
 -20   2  -1   26.10    2.10
  20   2   1   25.80    3.70
  21  -2   1   68.39    7.60
  21   2   1   71.49    5.30
 -22  -2  -1    1.10    1.20
  22   2   1    1.50    2.10
 -23  -2  -1   41.30    4.60
 -23  -2  -1   50.99    3.20
  23   2   1   46.70    5.10
 -24  -2  -1   -2.40    1.50
 -24  -2  -1   -0.50    1.00
  24   2   1    2.60    2.30
 -25  -2  -1   22.90    2.80
 -25  -3   1   21.70    2.70
 -25  -3   1   22.60    4.00
  25   3  -1   18.30    3.70
 -24  -3   1    1.00    2.10
 -24  -3   1    1.60    1.40
  24   3  -1    8.40    3.10
 -23  -3   1   27.40    4.00
  23   3  -1   35.50    5.00
 -22  -3   1    3.60    2.10
  22   3  -1    9.10    2.50
 -21  -3   1   49.50    4.30
  21   3  -1   46.60    5.10
 -21   3   1   46.80    3.00
  20  -3  -1    3.50    2.40
 -20  -3   1   -1.20    1.40
  20  -3  -1   -0.40    1.30
  20   3  -1    0.00    1.70
 -20   3   1    0.80    1.10
 -19  -3   1   44.70    3.70
  19  -3  -1   63.99    6.40
  19  -3  -1   40.30    3.40
 -19   3   1   41.40    2.60
  19   3  -1   46.60    5.10
  18  -3  -1    0.90    1.40
  18  -3  -1    0.50    1.90
  18   3  -1    1.70    1.80
 -18   3   1    2.00    1.00
  17  -3  -1   49.70    5.50
  17  -3  -1   43.80    3.30
  17   3  -1   51.49    5.00
 -17   3   1   42.00    2.50
  16  -3  -1    6.10    2.40
  16  -3  -1    2.10    1.30
 -16   3   1    4.90    1.20
  16   3  -1    3.60    1.80
  15  -3  -1  123.99    6.70
  15  -3  -1  127.39    5.30
 -15   3   1  129.29    4.50
  15   3  -1  138.19    6.50
  14  -3  -1  265.57   10.40
  14  -3  -1  270.87    8.50
 -14   3   1  270.57    7.60
  14   3  -1  286.97    9.90
  13  -3  -1   35.20    2.50
  13  -3  -1   48.70    4.70
  13   3  -1   40.80    3.40
  13   3  -1   41.50    4.10
 -13   3   1   40.50    2.10
  12  -3  -1  391.66   10.80
  12  -3  -1  399.86   12.80
  12   3  -1  377.66   11.70
  12   3  -1  378.06   11.80
 -12   3   1  398.46   10.00
 -11  -3   1   52.99    1.50
  11  -3  -1   55.59    2.80
 -11  -3   1   53.59    1.60
  11  -3  -1   49.80    3.70
  11   3  -1   52.89    3.40
  11   3  -1   41.90    3.10
 -11   3   1   50.69    2.30
  10  -3  -1  158.68    5.30
 -10  -3   1  160.88    4.30
  10  -3  -1  159.88    6.70
 -10  -3   1  158.58    4.00
 -10   3   1  162.38    4.70
  10   3  -1  154.18    6.00
  10   3  -1  143.69    5.90
  -9  -3   1    4.60    0.50
  -9  -3   1    4.20    0.60
   9  -3  -1    3.90    1.00
   9  -3  -1    3.60    1.60
   9   3  -1    3.80    1.20
  -9   3   1    5.60    0.90
  -8  -3   1  459.05   11.20
  -8  -3   1  465.35   11.50
   8  -3  -1  460.35   13.50
   8   3  -1  439.86   12.50
  -8   3   1  480.75   12.50
  -8   3   1  459.45   11.10
  -7  -3   1   62.29    2.00
  -7  -3   1   65.59    2.30
   7  -3  -1   68.59    4.00
  -7   3   1   63.29    2.20
   7   3  -1   63.49    3.20
  -7   3   1   58.19    2.30
  -7   3   1   63.69    2.80
  -6  -3   1  347.47    8.80
  -6  -3   1  342.47    9.00
   6   3  -1  340.77    9.60
  -6   3   1  357.36    8.80
  -6   3   1  343.67    9.50
  -6   3   1  357.96   10.10
  -5  -3   1    9.50    0.60
  -5  -3   1    8.80    0.60
  -5  -3   1    8.50    0.70
  -5   3   1    8.70    0.70
  -5   3   1    9.70    1.10
   5   3  -1    8.60    0.40
   5   3  -1   10.20    0.50
   5   3  -1    8.70    1.40
  -5   3   1   10.90    1.50
  -4  -3   1  344.17    8.40
  -4  -3   1  347.27    8.60
  -4  -3   1  342.37    8.90
  -4   3   1  337.57    9.90
  -4   3   1  341.57    8.60
  -4   3   1  352.16    9.30
   4   3  -1  336.27    8.40
   4   3  -1  343.17    8.70
  -3  -3   1  138.19    4.10
   3  -3  -1  136.69    4.60
   3  -3  -1  144.99    5.10
  -3  -3   1  139.59    4.10
   3  -3  -1  134.99    3.80
  -3  -3   1  133.09    3.70
  -3   3   1  133.79    4.80
   3   3  -1  132.99    3.30
  -3   3   1  135.49    3.80
   3   3  -1  122.89    3.30
   3   3  -1  133.09    3.90
  -3   3   1  137.19    4.20
   2  -3  -1  658.83   16.80
   2  -3  -1  648.44   15.90
  -2  -3   1  643.74   15.90
   2  -3  -1  662.93   17.40
  -2  -3   1  676.53   16.60
  -2  -3   1  656.33   16.70
  -2   3   1  680.53   16.90
  -2   3   1  681.93   16.50
   2   3  -1  663.63   16.20
   2   3  -1  644.94   15.70
   2   3  -1  655.73   15.80
  -2   3   1  667.33   15.90
   1  -3  -1  847.02   21.30
   1  -3  -1  828.72   20.80
  -1  -3   1  842.42   21.00
  -1  -3   1  861.31   20.10
  -1  -3   1  853.01   21.30
   1  -3  -1  825.92   20.00
   1   3  -1  831.72   20.50
   1   3  -1  832.22   20.40
   1   3  -1  828.42   20.00
  -1   3   1  843.92   20.60
  -1   3   1  860.31   20.00
   0  -3   1    4.50    0.80
   0  -3   1    4.50    0.50
   0  -3  -1    4.70    0.90
   0  -3   1    5.30    1.20
   0  -3  -1    4.80    0.50
   0  -3  -1    5.60    0.80
   0   3   1    5.00    0.70
   0   3  -1    4.50    0.90
   0   3  -1    4.20    0.60
   0   3   1    4.50    0.50
   0   3   1    4.80    0.60
   0   3  -1    4.70    0.60
  -1  -3  -1   92.39    2.80
  -1  -3  -1   92.39    3.10
   1  -3   1   94.29    2.80
   1  -3   1  102.39    4.40
   1  -3   1   94.79    3.80
  -1  -3  -1   93.09    3.30
  -1   3  -1   95.89    2.90
  -1   3  -1   98.59    3.80
   1   3   1   92.49    2.90
   1   3   1   98.19    2.80
   1   3   1   96.99    2.80
  -1   3  -1   95.09    3.30
   2  -3   1   82.59    2.50
  -2  -3  -1   80.59    2.50
  -2  -3  -1   84.39    2.70
  -2  -3  -1   80.89    2.70
   2  -3   1   92.89    4.20
  -2   3  -1   80.59    3.70
  -2   3  -1   90.59    3.20
  -2   3  -1   80.49    2.50
   2   3   1   83.09    2.30
   2   3   1   82.19    2.50
   2   3   1   80.19    2.30
  -3  -3  -1  284.67    7.20
   3  -3   1  299.17    8.50
   3  -3   1  295.07    7.10
  -3  -3  -1  289.67    7.50
  -3  -3  -1  272.67    7.20
   3   3   1  280.67    8.50
  -3   3  -1  298.87    8.40
  -3   3  -1  281.37    7.30
  -3   3  -1  302.67    9.10
  -4  -3  -1   89.79    2.40
  -4  -3  -1   87.19    2.70
   4  -3   1   86.69    4.20
  -4  -3  -1   91.29    2.50
  -4   3  -1   79.79    4.00
  -4   3  -1   91.09    3.60
   4   3   1   84.49    3.90
  -4   3  -1   91.09    2.60
   4   3   1   87.99    2.50
   4   3   1   90.19    2.60
   5  -3   1  296.87    9.40
  -5  -3  -1  302.87    7.10
  -5  -3  -1  306.37    7.60
  -5  -3  -1  306.27    7.20
  -5   3  -1  300.37    9.30
  -5   3  -1  302.57    7.50
   5   3   1  284.67    8.30
   5   3   1  298.77    9.30
   6  -3   1    2.20    1.10
  -6  -3  -1    4.20    0.50
  -6   3  -1    5.20    1.00
   6   3   1    6.30    1.20
   6   3   1    3.40    1.20
  -6   3  -1    4.80    0.50
   7  -3   1  289.67    9.60
  -7  -3  -1  311.67    7.50
   7   3   1  285.47    8.70
   7   3   1  311.37    9.70
   8  -3   1    7.80    1.80
  -8  -3  -1    8.90    0.80
  -8  -3  -1    9.00    0.60
   8   3   1    9.60    1.60
   8   3   1    9.30    1.90
   9  -3   1   88.69    3.40
   9  -3   1   91.39    4.80
  -9  -3  -1   92.39    2.60
  -9  -3  -1   93.39    2.40
   9   3   1   86.59    4.10
  -9   3  -1   88.79    3.00
   9   3   1   86.59    4.70
  10  -3   1   39.80    3.90
  10  -3   1   33.60    2.00
 -10   3  -1   32.00    1.70
  10   3   1   34.70    3.60
  10   3   1   35.10    3.50
  10   3   1   33.20    2.60
  11  -3   1  406.26   10.80
  11  -3   1  412.66   12.90
  11   3   1  407.76   12.50
 -11   3  -1  417.06   10.20
  11   3   1  405.46   13.10
  11   3   1  400.36   12.00
  12  -3   1   68.89    4.60
  12  -3   1   71.99    3.30
  12   3   1   75.49    4.60
  12   3   1   84.19    4.30
  12   3   1   74.19    4.50
 -12   3  -1   80.69    2.90
  13  -3   1   30.20    2.30
  13  -3   1   45.40    4.60
  13   3   1   49.00    4.60
 -13   3  -1   32.70    1.90
  13   3   1   39.80    3.90
  14  -3   1    9.80    1.80
  14  -3   1    6.00    2.30
 -14   3  -1   12.80    1.50
  14   3   1   11.70    2.30
  14   3   1   12.40    2.70
  15  -3   1  225.58    9.50
  15  -3   1  239.08    7.70
  15   3   1  238.48    9.00
 -15   3  -1  238.58    6.70
  15   3   1  212.28    9.00
  16  -3   1   63.49    3.60
  16  -3   1   68.09    5.20
  16   3   1   65.39    4.60
 -16   3  -1   66.79    3.00
  17  -3   1   24.60    2.90
  17  -3   1   32.20    4.40
  17   3   1   27.00    3.80
 -17   3  -1   23.70    1.90
  18  -3   1   37.80    5.10
  18   3   1   25.30    3.60
 -18   3  -1   27.50    2.10
  19  -3   1   11.30    3.20
  19   3   1    3.20    2.10
  20  -3   1   33.80    4.80
  20   3   1   40.40    4.60
  21  -3   1    1.10    2.10
  21   3   1    0.30    1.90
  22   3   1   37.80    4.80
 -23  -3  -1    1.90    1.60
  23   3   1   -3.00    1.60
 -24  -3  -1   18.70    3.60
  24   3   1   24.30    4.40
 -25  -3  -1   20.10    3.70
 -25  -3  -1   13.70    2.40
  25   3   1   15.60    3.50
 -25  -4   1   -2.40    1.80
  25   4  -1    8.70    3.30
 -24  -4   1    7.90    3.00
  24   4  -1   10.30    3.30
 -23  -4   1    4.90    2.40
  23   4  -1    4.60    2.50
 -22  -4   1    9.90    2.70
  22   4  -1    6.50    2.80
  21  -4  -1    0.90    2.30
 -21  -4   1   -1.00    1.60
  21   4  -1    6.10    2.50
  20  -4  -1   17.60    3.80
 -20  -4   1   20.90    3.40
  20   4  -1   20.10    3.60
 -20   4   1   20.80    2.40
 -19  -4   1   15.00    3.00
  19  -4  -1   14.00    2.50
  19  -4  -1   11.70    3.40
 -19   4   1   21.00    2.30
  19   4  -1   11.70    3.10
 -18  -4   1   67.09    4.50
  18  -4  -1   65.19    4.00
  18  -4  -1   65.99    6.80
  18   4  -1   63.89    5.10
 -18   4   1   63.69    3.30
  17  -4  -1   52.39    6.00
  17  -4  -1   47.60    3.40
  17   4  -1   48.60    5.00
 -17   4   1   50.29    2.80
  16  -4  -1   36.00    4.90
  16  -4  -1   35.70    3.30
 -16   4   1   30.50    2.20
  16   4  -1   39.00    4.50
  15  -4  -1   89.99    6.20
  15  -4  -1   93.89    4.40
  15   4  -1  107.89    5.70
 -15   4   1   92.09    3.80
  14  -4  -1   -2.00    1.30
  14  -4  -1    2.30    1.30
  14   4  -1   -0.40    1.20
 -14   4   1    1.60    1.00
  13  -4  -1    1.80    1.60
  13   4  -1    4.60    1.80
 -13   4   1    3.50    1.10
  12  -4  -1   99.59    5.90
 -12  -4   1   81.89    3.00
  12   4  -1   81.99    4.60
 -12   4   1   90.29    3.40
 -12   4   1   81.49    4.00
  11  -4  -1   44.70    4.70
 -11  -4   1   53.49    2.20
 -11   4   1   52.09    2.40
 -11   4   1   49.80    2.80
  11   4  -1   51.99    3.50
  10  -4  -1    4.40    2.00
 -10  -4   1    3.10    0.70
 -10   4   1    4.10    0.90
 -10   4   1    1.80    0.80
  10   4  -1    4.40    1.50
 -10   4   1    3.20    1.20
  -9  -4   1  126.69    3.90
  -9   4   1  129.29    3.90
  -9   4   1  127.89    4.70
  -9   4   1  123.89    5.30
   9   4  -1  122.99    5.30
  -9   4   1  125.79    4.00
  -8  -4   1   16.20    1.20
  -8  -4   1   16.50    0.80
  -8  -4   1   15.80    0.80
  -8   4   1   20.70    2.60
   8   4  -1   19.80    2.40
  -8   4   1   19.60    1.30
  -8   4   1   19.00    1.60
  -8   4   1   18.90    1.20
  -7  -4   1  164.78    4.40
  -7  -4   1  165.88    4.90
  -7  -4   1  167.78    4.40
   7   4  -1  153.58    5.80
  -7   4   1  165.48    5.50
  -7   4   1  164.58    6.40
  -7   4   1  163.18    4.70
  -7   4   1  163.18    4.80
  -6  -4   1   17.00    1.10
  -6  -4   1   17.70    1.30
  -6  -4   1   17.10    1.00
   6   4  -1   16.50    0.70
  -6   4   1   19.80    1.30
  -6   4   1   16.30    1.10
  -6   4   1   18.80    1.50
  -6   4   1   18.50    2.20
   6   4  -1   20.40    2.10
   6   4  -1   17.10    0.80
  -5  -4   1  227.08    5.90
  -5  -4   1  213.58    6.20
  -5  -4   1  217.18    6.30
   5   4  -1  227.68    6.00
   5   4  -1  219.28    5.60
  -5   4   1  211.88    5.90
  -5   4   1  207.78    5.90
   5   4  -1  208.68    6.70
  -5   4   1  222.18    6.60
   4  -4  -1    2.80    1.10
   4  -4  -1    0.60    0.50
  -4  -4   1    2.30    0.50
  -4  -4   1    3.30    0.70
  -4  -4   1    2.80    0.80
   4   4  -1    1.50    0.90
   4   4  -1    1.60    0.50
  -4   4   1    2.20    0.70
  -4   4   1    3.50    0.80
  -4   4   1    3.30    1.10
  -4   4   1    1.80    0.50
   3  -4  -1    9.80    0.80
   3  -4  -1   12.00    2.10
  -3  -4   1    9.80    1.40
   3  -4  -1    9.60    1.40
  -3  -4   1   12.40    1.30
  -3  -4   1    9.90    1.00
  -3   4   1   11.60    1.20
   3   4  -1    9.90    0.70
  -3   4   1    9.00    1.50
   3   4  -1   11.30    1.50
   3   4  -1    9.40    0.70
  -3   4   1    9.20    0.90
  -3   4   1   14.10    1.30
   3   4  -1    9.90    0.90
  -2  -4   1   14.00    1.10
   2  -4  -1   15.20    2.20
  -2  -4   1   17.00    1.50
  -2  -4   1   21.40    2.20
  -2  -4   1   16.40    1.30
   2  -4  -1   15.30    1.60
   2  -4  -1   14.60    1.00
   2   4  -1   16.50    1.10
   2   4  -1   16.60    1.10
   2   4  -1   16.60    1.60
  -2   4   1   15.80    1.30
  -2   4   1   14.90    1.20
  -2   4   1   15.60    1.70
  -2   4   1   15.00    1.10
   2   4  -1   14.60    1.00
  -1  -4   1  127.59    4.20
  -1  -4   1  136.09    5.40
  -1  -4   1  131.69    4.70
   1  -4  -1  132.89    3.90
   1  -4  -1  137.69    4.70
  -1  -4   1  133.19    4.00
   1   4  -1  131.89    4.20
  -1   4   1  130.59    4.00
   1   4  -1  135.69    4.00
  -1   4   1  138.59    4.30
   1   4  -1  134.49    4.30
  -1   4   1  149.79    4.60
  -1   4   1  129.99    4.20
   0  -4  -1   14.60    1.80
   0  -4   1   15.90    2.20
   0  -4  -1   11.90    1.30
   0  -4   1   15.40    1.00
   0  -4  -1   13.60    1.00
   0  -4   1   15.10    1.70
   0   4  -1   16.30    1.30
   0   4  -1   16.50    1.10
   0   4   1   14.80    1.00
   0   4   1   17.10    1.60
   0   4  -1   17.60    1.70
   0   4   1   11.70    1.20
   0   4   1   16.10    1.20
   1  -4   1  364.26   10.60
  -1  -4  -1  361.96   10.30
   1  -4   1  357.76    9.10
  -1  -4  -1  361.86    9.80
   1  -4   1  352.66   11.40
  -1  -4  -1  355.26    9.10
  -1   4  -1  350.86   10.30
   1   4   1  357.86    9.10
   1   4   1  369.76    9.30
  -1   4  -1  359.16    9.80
   1   4   1  356.56    9.10
   1   4   1  342.97    9.20
  -1   4  -1  354.96    9.20
   2  -4   1  380.26    9.70
  -2  -4  -1  381.46    9.80
   2  -4   1  400.06   12.40
  -2  -4  -1  376.96   10.50
  -2  -4  -1  409.86   10.40
   2   4   1  377.26    9.90
  -2   4  -1  392.26   11.40
  -2   4  -1  390.66    9.90
   2   4   1  387.46    9.60
   2   4   1  406.56    9.50
   2   4   1  364.86    9.90
  -2   4  -1  392.86   10.60
   2   4   1  371.36   10.70
  -3  -4  -1  268.07    7.10
   3  -4   1  247.88    8.80
   3  -4   1  243.78    6.50
  -3  -4  -1  251.27    7.10
  -3  -4  -1  251.77    6.60
   3   4   1  246.28    7.80
   3   4   1  248.38    6.10
   3   4   1  236.88    7.10
  -3   4  -1  254.77    7.50
  -3   4  -1  239.08    6.60
   3   4   1  252.27    6.00
   4  -4   1   86.19    3.40
  -4  -4  -1   87.09    2.80
  -4  -4  -1   84.29    3.00
  -4  -4  -1   80.59    2.90
  -4   4  -1   92.69    3.70
   4   4   1   80.89    2.60
  -4   4  -1   85.99    4.40
  -4   4  -1   86.89    2.80
   4   4   1   81.59    4.00
   4   4   1   81.29    3.50
  -5  -4  -1    2.90    0.60
  -5  -4  -1    2.70    0.60
  -5  -4  -1    3.10    0.60
   5   4   1    2.40    1.00
   5   4   1    2.50    0.50
   5   4   1    5.70    1.50
  -5   4  -1    3.60    0.60
  -5   4  -1    3.30    1.40
  -5   4  -1    1.70    0.80
   5   4   1    2.70    0.40
   6  -4   1  132.19    6.10
  -6  -4  -1  136.19    4.10
  -6  -4  -1  135.79    3.70
  -6  -4  -1  134.89    3.70
   6   4   1  134.69    5.00
   6   4   1  121.59    5.50
  -6   4  -1  140.49    5.10
  -6   4  -1  133.09    4.00
  -6   4  -1  131.99    3.90
  -6   4  -1  133.49    6.00
  -7  -4  -1    0.00    0.40
  -7  -4  -1    0.00    0.20
   7  -4   1    1.20    1.30
  -7  -4  -1    0.10    0.30
  -7   4  -1   -0.90    1.00
  -7   4  -1   -0.20    0.50
  -7   4  -1    0.20    0.70
   7   4   1   -1.10    0.80
   7   4   1    2.40    1.00
  -7   4  -1    0.10    0.30
  -8  -4  -1  211.68    5.70
  -8  -4  -1  200.98    5.00
  -8  -4  -1  204.88    5.10
   8  -4   1  214.88    8.50
   8   4   1  202.38    7.00
  -8   4  -1  207.68    5.70
   8   4   1  209.58    7.90
  -8   4  -1  205.18    5.60
  -8   4  -1  228.78    8.00
  -8   4  -1  206.68    7.20
   9  -4   1   50.49    4.10
  -9  -4  -1   52.99    1.90
  -9   4  -1   52.19    3.20
  -9   4  -1   50.99    1.90
   9   4   1   46.30    3.10
  -9   4  -1   49.00    2.20
   9   4   1   50.39    3.60
  10  -4   1   29.60    3.90
  10   4   1   32.60    3.50
 -10   4  -1   26.90    1.60
  10   4   1   26.60    2.90
  11  -4   1   -0.60    1.20
 -11   4  -1    1.10    0.70
  11   4   1    1.70    1.30
 -12  -4  -1  140.59    4.30
  12  -4   1  150.18    7.40
 -12   4  -1  135.49    4.50
  12   4   1  149.99    6.80
  12   4   1  143.29    6.20
  13  -4   1    2.70    1.90
 -13  -4  -1    2.60    0.60
  13   4   1    3.20    1.70
  13   4   1    0.30    1.40
 -13   4  -1    2.80    0.90
  14  -4   1  206.88    9.20
  14   4   1  195.38    8.00
 -14   4  -1  185.88    5.80
  14   4   1  180.78    8.10
  15  -4   1    8.60    1.70
  15  -4   1    5.40    2.10
  15   4   1   10.00    2.40
 -15   4  -1    8.70    1.40
  16  -4   1    9.00    2.90
 -16  -4  -1    2.20    3.70
  16  -4   1    6.70    1.70
 -16   4  -1    6.80    1.30
  16   4   1    1.80    1.80
  17  -4   1   21.60    4.10
  17   4   1   20.10    3.40
 -17   4  -1   22.40    2.20
  18  -4   1    0.70    2.10
  18   4   1    0.10    2.00
  19  -4   1   92.79    6.80
  19   4   1   76.39    5.70
  20  -4   1   11.50    3.30
  20   4   1   16.50    3.30
  21  -4   1    7.30    3.30
  21   4   1   11.00    2.90
  22  -4   1    3.40    2.80
 -22  -4  -1    6.70    2.40
  22   4   1    8.50    2.80
 -23  -4  -1   15.30    3.20
  23   4   1   14.30    3.50
 -24  -4  -1   -1.60    1.80
  24   4   1   -0.30    2.20
 -24  -5   1    1.40    2.00
  24   5  -1    1.60    2.20
 -23  -5   1   -0.90    1.90
  23   5  -1   -1.30    1.70
 -22  -5   1    2.60    2.60
  22   5  -1    2.80    2.20
 -21  -5   1    2.10    2.30
  21   5  -1    4.90    2.30
 -20  -5   1    0.00    1.70
  20   5  -1    3.70    2.40
 -19  -5   1    1.50    1.80
  19   5  -1    3.40    2.30
 -18  -5   1    2.10    1.70
  18   5  -1    0.70    1.80
 -18   5   1    1.80    1.20
 -17  -5   1   15.10    2.90
 -17   5   1   15.10    2.00
  17   5  -1   10.70    2.90
 -16  -5   1    3.50    1.70
 -16   5   1    4.00    1.20
  16   5  -1    2.60    2.00
  15   5  -1    5.00    2.20
 -15   5   1   11.10    1.70
  14   5  -1   64.69    4.60
 -14   5   1   65.79    3.10
  13   5  -1    6.20    2.00
 -13   5   1    7.40    1.40
 -12   5   1   19.90    2.90
  12   5  -1   21.10    3.00
 -12   5   1   21.20    1.80
 -11  -5   1    4.40    0.60
 -11   5   1    1.30    1.60
  11   5  -1    4.60    1.70
 -11   5   1    4.70    1.20
 -10  -5   1    1.50    0.50
  10   5  -1    3.00    1.60
 -10   5   1    0.90    1.50
 -10   5   1    2.00    0.80
  -9  -5   1   98.29    3.10
   9   5  -1   95.89    4.80
  -9   5   1   95.79    4.10
  -9   5   1   98.59    3.40
  -9   5   1   96.79    3.60
  -9   5   1   94.39    5.20
  -8  -5   1   44.30    1.80
  -8  -5   1   41.10    2.10
  -8   5   1   44.80    2.60
  -8   5   1   42.40    2.20
   8   5  -1   34.80    2.80
  -8   5   1   38.40    1.90
  -8   5   1   40.90    3.40
  -7  -5   1   28.50    1.90
  -7  -5   1   31.70    1.90
  -7  -5   1   30.90    1.60
  -7   5   1   31.60    1.90
   7   5  -1   30.80    2.50
  -7   5   1   28.00    1.60
  -7   5   1   27.30    2.10
  -6  -5   1   42.60    2.40
  -6  -5   1   47.10    2.50
  -6  -5   1   45.40    2.00
   6   5  -1   44.00    1.60
   6   5  -1   46.40    2.90
  -6   5   1   47.50    2.30
  -6   5   1   46.50    2.60
  -6   5   1   49.00    2.10
  -6   5   1   44.20    3.30
   5  -5  -1    3.70    1.10
  -5  -5   1    4.70    1.10
  -5  -5   1    3.40    1.10
  -5  -5   1    2.90    0.70
   5   5  -1    1.10    1.00
  -5   5   1    3.50    0.90
   5   5  -1    1.30    0.50
  -5   5   1    4.50    0.70
  -5   5   1    2.90    0.90
  -5   5   1    3.00    1.30
  -4  -5   1   97.69    4.00
   4  -5  -1   94.69    5.10
  -4  -5   1  100.19    3.30
  -4  -5   1   92.89    3.90
  -4  -5   1   93.69    4.30
   4  -5  -1   92.29    3.20
  -4   5   1   99.59    3.60
  -4   5   1  104.69    4.60
   4   5  -1   97.59    4.10
   4   5  -1   96.49    2.60
  -4   5   1   91.99    3.70
   4   5  -1   96.39    2.60
   3  -5  -1    1.40    0.50
   3  -5  -1    0.80    1.30
  -3  -5   1    2.90    1.10
   3  -5  -1    1.90    1.00
  -3  -5   1    1.80    0.60
  -3  -5   1    0.40    0.70
   3   5  -1    2.20    0.50
  -3   5   1    1.60    0.70
   3   5  -1    1.70    0.50
  -3   5   1    3.50    1.20
  -3   5   1    2.40    0.80
   3   5  -1    2.10    0.60
   3   5  -1    2.40    1.00
  -2  -5   1   71.99    3.10
   2  -5  -1   68.19    3.50
  -2  -5   1   67.89    3.40
   2  -5  -1   72.19    2.60
  -2  -5   1   67.79    2.60
   2   5  -1   66.69    2.40
   2   5  -1   63.49    3.10
   2   5  -1   69.79    2.70
  -2   5   1   69.59    3.30
   2   5  -1   69.89    2.60
  -2   5   1   67.49    2.90
  -2   5   1   76.09    3.00
  -1  -5   1    0.00    0.80
   1  -5  -1    0.60    0.80
  -1  -5   1    2.70    0.60
  -1  -5   1   -0.60    0.90
  -1   5   1   -1.20    0.70
  -1   5   1    0.50    0.60
   1   5  -1    0.40    0.70
  -1   5   1    0.30    0.70
   1   5  -1   -0.10    0.80
   1   5  -1    0.40    0.60
   0  -5  -1   52.29    2.80
   0  -5   1   50.39    2.10
   0  -5  -1   54.29    2.20
   0  -5   1   47.70    3.10
   0  -5   1   46.90    2.40
   0   5  -1   49.60    2.50
   0   5   1   46.50    2.30
   0   5   1   49.20    2.50
   0   5   1   46.00    2.30
   0   5  -1   50.89    2.50
   0   5  -1   56.99    2.80
  -1  -5  -1   46.10    2.00
   1  -5   1   44.80    1.90
   1  -5   1   41.30    3.00
  -1  -5  -1   44.00    2.50
   1  -5   1   37.80    2.20
  -1   5  -1   44.50    2.80
  -1   5  -1   44.40    2.40
   1   5   1   43.50    2.40
   1   5   1   43.40    2.00
  -1   5  -1   45.10    2.30
   1   5   1   43.20    2.00
   1   5   1   42.90    2.10
  -2  -5  -1    2.20    0.60
  -2  -5  -1    1.30    0.80
   2  -5   1    1.70    0.50
   2  -5   1   -0.90    1.20
   2   5   1    1.50    0.50
   2   5   1    1.40    0.60
  -2   5  -1    0.80    0.70
  -2   5  -1    2.20    0.90
   2   5   1    2.00    1.00
  -2   5  -1    2.20    1.10
   2   5   1    2.10    0.60
   3  -5   1  130.79    6.50
  -3  -5  -1  123.89    4.70
   3  -5   1  134.69    4.00
  -3  -5  -1  147.29    4.30
  -3  -5  -1  138.29    5.10
  -3   5  -1  132.89    4.90
   3   5   1  129.79    4.10
  -3   5  -1  131.49    5.70
   3   5   1  137.99    3.80
   3   5   1  138.79    3.60
   3   5   1  139.79    5.00
  -3   5  -1  134.29    4.40
   4  -5   1   35.30    1.60
   4  -5   1   37.20    3.20
  -4  -5  -1   34.10    2.10
  -4  -5  -1   34.40    2.30
  -4  -5  -1   37.70    1.80
   4   5   1   39.50    2.50
  -4   5  -1   38.20    2.00
  -4   5  -1   32.20    3.20
  -4   5  -1   40.50    2.50
  -4   5  -1   40.70    2.00
  -5  -5  -1   70.19    2.60
  -5  -5  -1   75.39    3.00
  -5  -5  -1   66.39    3.00
   5   5   1   66.59    2.30
  -5   5  -1   66.39    2.60
   5   5   1   73.99    3.70
  -5   5  -1   69.29    3.40
  -5   5  -1   72.09    2.80
  -6  -5  -1   59.09    2.60
  -6  -5  -1   61.19    2.30
  -6  -5  -1   54.59    2.50
   6   5   1   59.99    2.10
   6   5   1   58.09    1.90
  -6   5  -1   62.39    3.30
  -6   5  -1   58.99    2.50
  -6   5  -1   65.39    4.20
  -6   5  -1   60.39    2.40
   6   5   1   51.49    3.20
  -7  -5  -1    0.20    0.50
  -7  -5  -1    0.50    0.50
  -7  -5  -1    0.40    0.50
   7   5   1   -0.50    0.80
  -7   5  -1    0.10    1.30
  -7   5  -1   -0.80    0.70
  -7   5  -1    1.00    0.50
  -7   5  -1    0.50    0.70
  -8  -5  -1    0.30    0.50
  -8  -5  -1    0.60    0.50
  -8   5  -1   -1.10    1.30
  -8   5  -1   -0.50    0.80
  -8   5  -1    0.70    0.40
   8   5   1   -0.50    0.90
  -8   5  -1    2.30    0.80
  -9  -5  -1    0.70    0.50
  -9   5  -1   -0.20    1.30
  -9   5  -1    2.10    1.00
  -9   5  -1    0.30    0.70
   9   5   1    2.60    1.30
 -10  -5  -1   75.19    2.40
  10  -5   1   78.79    5.40
 -10   5  -1   70.09    5.00
  10   5   1   74.19    4.30
 -10   5  -1   73.69    3.00
  11  -5   1    0.60    1.80
 -11   5  -1    0.80    1.60
  11   5   1    2.40    1.40
 -11   5  -1    1.20    0.80
  12  -5   1   33.60    4.60
 -12   5  -1   28.60    2.00
  12   5   1   33.80    3.80
  13  -5   1    2.90    2.10
 -13   5  -1    2.70    1.00
  13   5   1    0.70    1.40
  14  -5   1   22.40    4.10
  14   5   1   25.50    3.60
 -14   5  -1   22.80    2.10
  15  -5   1    1.20    2.00
 -15   5  -1    1.90    1.00
  15   5   1    1.90    1.90
  16  -5   1   13.70    3.50
  16   5   1   17.80    3.30
  17  -5   1   -0.70    1.80
  17   5   1   -0.20    1.80
  18  -5   1    2.70    2.60
  18   5   1    0.30    2.00
  19  -5   1    2.80    2.60
  19   5   1   -2.00    1.50
  20  -5   1    3.90    2.80
  20   5   1    0.10    1.90
 -21  -5  -1    1.10    2.00
  21  -5   1   -0.70    2.50
  21   5   1   -1.00    1.60
 -22  -5  -1    1.70    2.10
  22  -5   1    3.50    3.40
  22   5   1    0.90    2.10
  23  -5   1   -3.00    3.00
 -23  -5  -1    3.40    2.20
  23   5   1   -0.10    2.20
 -24  -5  -1    1.70    2.40
  24   5   1    5.40    2.80
 -23  -6   1   -2.20    1.70
  23   6  -1    0.40    2.20
 -22  -6   1    6.60    2.60
  22   6  -1    1.80    2.30
 -21  -6   1   -1.60    1.70
  21   6  -1    1.50    2.00
 -20  -6   1   48.80    5.30
  20   6  -1   41.50    5.40
 -19  -6   1    0.70    1.80
  19   6  -1   -2.10    1.70
 -18  -6   1   22.80    3.60
  18   6  -1   20.50    3.80
 -17  -6   1   -0.30    1.50
  17   6  -1    1.20    1.90
 -17   6   1    0.40    1.10
 -16  -6   1   49.40    4.10
 -16   6   1   42.20    2.90
  16   6  -1   47.70    5.20
 -15  -6   1   16.40    3.00
  15   6  -1   20.00    3.50
 -15   6   1   15.90    2.10
 -14  -6   1  132.09    6.40
  14   6  -1  132.09    7.00
 -14   6   1  122.69    4.90
 -13  -6   1   -1.10    1.00
  13   6  -1    1.00    1.50
 -13   6   1    0.40    0.90
 -12  -6   1   21.40    2.90
 -12  -6   1   17.80    1.30
 -12   6   1   18.00    2.00
  12   6  -1   15.10    2.80
 -12   6   1   13.60    2.90
 -11  -6   1    8.90    1.10
 -11  -6   1    7.40    2.00
 -11   6   1   11.00    1.60
  11   6  -1   10.80    2.40
 -10  -6   1  161.18    6.60
 -10  -6   1  162.78    5.00
  10   6  -1  167.48    7.10
 -10   6   1  159.08    5.50
  -9  -6   1  466.35   12.10
  -9  -6   1  476.75   13.70
  -9   6   1  466.65   14.80
   9   6  -1  453.85   13.90
  -9   6   1  467.35   12.20
  -8  -6   1   54.49    3.50
  -8  -6   1   52.49    2.40
  -8   6   1   47.90    2.60
   8   6  -1   55.69    3.70
  -8   6   1   51.89    4.00
  -7  -6   1   89.29    3.40
  -7  -6   1   90.49    4.40
  -7   6   1   92.59    5.10
  -7   6   1   92.99    4.10
  -7   6   1   89.39    3.60
   7   6  -1   87.59    4.50
  -6  -6   1   42.90    2.90
  -6  -6   1   43.60    2.20
   6   6  -1   40.50    3.10
  -6   6   1   45.40    3.40
  -6   6   1   46.60    2.70
  -6   6   1   49.60    2.50
  -5  -6   1  169.58    6.20
  -5  -6   1  169.48    6.40
   5  -6  -1  181.28    7.30
  -5  -6   1  179.38    5.50
  -5   6   1  176.38    5.70
   5   6  -1  183.58    6.70
  -5   6   1  182.98    6.10
  -5   6   1  185.28    7.00
  -4  -6   1   12.50    1.30
  -4  -6   1   11.40    1.80
   4  -6  -1   11.80    1.20
  -4  -6   1   12.30    1.80
   4   6  -1   15.00    2.20
   4   6  -1    9.90    0.70
  -4   6   1    9.60    1.40
  -4   6   1   10.60    1.50
  -4   6   1   11.10    1.80
  -3  -6   1  472.05   12.60
  -3  -6   1  438.76   13.30
  -3  -6   1  454.45   11.90
   3  -6  -1  459.55   11.80
   3   6  -1  457.45   11.40
  -3   6   1  448.86   12.90
  -3   6   1  457.65   12.50
  -3   6   1  453.95   11.90
  -2  -6   1    3.60    0.80
   2  -6  -1    4.30    1.00
   2  -6  -1    5.80    0.90
  -2  -6   1    3.00    1.10
  -2  -6   1    4.00    1.20
  -2   6   1    3.30    0.80
   2   6  -1    4.00    0.80
   2   6  -1    3.20    1.10
   2   6  -1    4.80    0.80
  -2   6   1    3.50    1.10
  -2   6   1    5.80    1.20
  -1  -6   1   12.30    2.00
  -1  -6   1   15.00    1.80
  -1  -6   1   12.90    1.20
   1  -6  -1   13.00    1.10
   1  -6  -1   15.20    1.60
  -1   6   1   13.50    1.60
   1   6  -1   10.90    1.30
   1   6  -1   10.90    1.60
  -1   6   1   11.70    1.40
  -1   6   1   14.00    1.70
   1   6  -1   13.40    1.40
   0  -6  -1  164.38    5.00
   0  -6   1  154.58    5.30
   0  -6   1  158.88    4.90
   0  -6  -1  158.08    5.10
   0  -6  -1  168.08    6.30
   0   6   1  166.88    5.60
   0   6  -1  154.88    5.50
   0   6  -1  158.88    5.50
   0   6  -1  157.48    5.30
   0   6   1  159.88    5.20
   0   6   1  155.28    5.10
   1  -6   1    4.20    0.80
   1  -6   1    4.50    1.10
  -1  -6  -1    4.10    0.80
  -1  -6  -1    3.40    1.00
  -1   6  -1    6.40    1.10
   1   6   1    3.30    1.10
  -1   6  -1    5.20    1.20
  -1   6  -1    2.60    1.00
   1   6   1    4.10    0.80
   1   6   1    4.00    0.80
   2  -6   1   10.40    1.10
   2  -6   1    9.30    1.40
  -2  -6  -1   10.70    1.20
  -2  -6  -1    8.70    1.40
   2   6   1    7.80    0.90
   2   6   1   12.80    1.80
  -2   6  -1    9.90    1.40
  -2   6  -1    7.50    1.50
  -2   6  -1    8.30    1.30
   2   6   1    9.20    1.10
  -3  -6  -1  119.39    5.00
   3  -6   1  126.49    4.10
  -3  -6  -1  126.59    4.30
  -3   6  -1  136.19    5.00
   3   6   1  141.19    5.20
   3   6   1  121.99    3.60
  -3   6  -1  128.99    5.60
  -3   6  -1  139.79    4.70
   3   6   1  126.69    3.80
   4  -6   1    5.80    2.20
  -4  -6  -1    8.30    1.10
  -4  -6  -1   10.40    1.50
   4  -6   1    8.10    1.00
  -4   6  -1    9.20    1.50
  -4   6  -1    6.70    1.30
   4   6   1    8.80    1.80
   4   6   1    7.90    0.60
  -4   6  -1    9.50    1.90
  -5  -6  -1  102.09    3.60
  -5  -6  -1   93.19    4.20
   5   6   1   97.19    4.60
  -5   6  -1   99.89    5.30
  -5   6  -1  110.19    4.00
  -5   6  -1  110.39    4.50
  -6  -6  -1  173.88    5.30
  -6   6  -1  159.88    7.30
   6   6   1  172.08    6.50
  -6   6  -1  171.38    6.20
  -6   6  -1  167.98    5.40
  -7  -6  -1   12.70    1.30
   7   6   1   10.30    2.00
  -7   6  -1   10.30    1.70
  -7   6  -1   10.80    1.50
  -8  -6  -1  228.98    6.60
  -8   6  -1  227.08    6.70
   8   6   1  221.68    8.20
  -9  -6  -1    8.70    1.10
   9   6   1    9.20    2.10
  -9   6  -1    7.40    2.30
  -9   6  -1    9.90    1.60
 -10  -6  -1   85.29    3.10
 -10   6  -1   87.59    3.50
  10   6   1   80.49    4.80
 -10   6  -1   75.29    5.40
 -11  -6  -1   14.00    1.30
 -11   6  -1   14.90    1.80
  11   6   1   11.70    2.50
 -11   6  -1    2.60    2.10
  12   6   1    4.10    1.90
 -12   6  -1   10.50    1.60
 -12   6  -1    4.40    2.40
 -13   6  -1   46.90    2.70
  13   6   1   38.00    4.30
 -13   6  -1   40.50    4.80
 -14   6  -1   20.00    2.20
  14   6   1   20.40    3.40
  15   6   1   60.79    4.80
  16   6   1   15.10    3.20
  17   6   1   46.90    5.30
  18   6   1    7.80    2.90
  19   6   1   40.20    5.10
 -20  -6  -1   -0.60    1.80
  20   6   1    0.20    2.10
 -21  -6  -1    8.40    2.80
  21   6   1    7.70    3.10
 -22  -6  -1    2.50    2.30
  22   6   1   -2.80    1.90
 -23  -6  -1    7.40    2.80
  23   6   1    7.80    3.20
 -22  -7   1    2.40    2.30
  22   7  -1    4.00    2.90
 -21  -7   1   11.10    3.10
  21   7  -1   10.80    3.60
 -20  -7   1    0.10    2.20
  20   7  -1    0.60    1.80
 -19  -7   1   54.59    5.70
  19   7  -1   53.69    6.00
 -18  -7   1   -0.50    1.60
  18   7  -1   -0.50    1.90
 -17  -7   1   59.99    4.90
  17   7  -1   57.49    6.20
 -16  -7   1    4.90    2.20
 -16   7   1    3.50    1.50
  16   7  -1   -1.70    1.60
 -15  -7   1   47.70    4.10
  15   7  -1   43.20    5.00
 -15   7   1   47.30    3.00
 -14  -7   1   23.30    3.40
  14   7  -1   31.90    4.20
 -14   7   1   30.40    2.90
 -13  -7   1   65.79    4.70
  13   7  -1   62.99    4.90
 -13   7   1   63.29    3.50
 -12  -7   1  126.69    6.30
  12   7  -1  132.79    6.80
 -12   7   1  135.79    5.20
 -11  -7   1   23.70    3.20
 -11   7   1   22.50    2.40
  11   7  -1   25.40    3.50
 -10  -7   1   13.20    2.50
  10   7  -1   10.60    2.40
 -10   7   1   15.10    1.90
  -9  -7   1   -3.80    1.20
   9   7  -1   -0.60    1.30
  -9   7   1   -0.40    1.00
  -8  -7   1  274.67    9.50
  -8   7   1  280.77    8.40
   8   7  -1  284.67    9.90
  -7  -7   1   38.80    3.70
  -7   7   1   28.80    2.40
   7   7  -1   34.00    3.60
  -6  -7   1  497.15   14.40
   6   7  -1  516.25   14.80
  -6   7   1  509.35   13.40
  -5  -7   1   45.90    3.20
  -5   7   1   48.80    2.90
  -5   7   1   49.80    2.90
   5   7  -1   49.90    3.40
  -4  -7   1  177.88    6.50
  -4  -7   1  156.88    6.70
  -4   7   1  170.98    5.90
  -4   7   1  178.18    6.10
   4   7  -1  184.18    6.90
  -4   7   1  172.98    6.60
  -3  -7   1   72.89    3.00
   3  -7  -1   65.09    2.80
  -3  -7   1   63.99    3.50
  -3   7   1   70.69    3.70
   3   7  -1   72.69    3.90
  -3   7   1   65.09    3.30
  -3   7   1   64.19    3.40
  -2  -7   1  195.48    6.50
  -2  -7   1  190.68    5.80
   2  -7  -1  181.98    5.70
   2   7  -1  196.88    6.80
  -2   7   1  188.38    6.40
   2   7  -1  170.88    5.50
  -2   7   1  186.98    6.40
  -2   7   1  183.88    6.20
  -1  -7   1   12.10    1.30
   1  -7  -1   12.20    1.30
  -1  -7   1   13.20    1.90
  -1   7   1   10.40    1.40
  -1   7   1   13.60    1.90
  -1   7   1    9.70    1.40
   1   7  -1   11.40    1.80
   1   7  -1    8.30    1.20
   0  -7  -1   49.90    2.40
   0  -7   1   48.30    2.30
   0  -7  -1   48.40    2.60
   0  -7   1   46.30    2.70
   0   7   1   46.90    2.40
   0   7  -1   48.60    2.70
   0   7   1   44.90    2.90
   0   7  -1   44.70    2.60
   0   7  -1   49.99    3.00
  -1  -7  -1   15.30    1.50
  -1  -7  -1   19.40    2.00
   1  -7   1   16.10    1.30
   1   7   1   15.30    1.30
   1   7   1   18.60    2.30
  -1   7  -1   13.70    1.60
  -1   7  -1   17.00    1.90
  -1   7  -1   20.90    2.40
  -2  -7  -1   27.40    1.80
  -2  -7  -1   33.30    2.40
   2  -7   1   34.30    1.80
  -2   7  -1   31.60    2.60
  -2   7  -1   34.90    2.40
   2   7   1   31.80    2.60
  -2   7  -1   30.30    2.30
  -3  -7  -1  199.78    6.60
  -3  -7  -1  188.28    5.90
  -3   7  -1  188.38    6.60
   3   7   1  182.48    6.80
  -3   7  -1  182.58    7.10
  -3   7  -1  202.78    6.50
  -4  -7  -1   28.90    2.50
   4   7   1   35.00    3.40
  -4   7  -1   29.80    2.40
  -4   7  -1   26.70    2.90
  -4   7  -1   24.30    2.40
  -5   7  -1   84.09    4.10
   5   7   1   84.69    4.50
  -5   7  -1   88.59    3.90
   6   7   1    2.00    1.40
  -6   7  -1    4.40    1.30
   7   7   1  200.98    7.90
  -7   7  -1  194.48    6.40
  -8   7  -1  167.88    5.80
   8   7   1  177.08    7.30
  -9   7  -1  115.49    4.50
   9   7   1  103.89    5.60
  10   7   1    1.70    1.60
 -10   7  -1    2.20    1.10
 -11   7  -1   95.39    4.10
  11   7   1  103.59    5.70
 -12   7  -1   11.70    1.90
  12   7   1   10.00    2.50
  13   7   1   79.19    5.50
  14   7   1   71.69    5.40
  15   7   1   54.99    5.70
  16   7   1   79.69    6.00
 -17  -7  -1    7.90    2.60
  17   7   1   11.00    3.00
 -18  -7  -1   17.00    3.20
  18   7   1   19.70    3.80
 -19  -7  -1    2.20    2.40
  19   7   1   -1.50    2.00
 -20  -7  -1   31.90    4.50
  20   7   1   33.80    5.00
 -21  -7  -1    1.00    1.90
  21   7   1   -2.00    2.20
 -20  -8   1   16.20    3.40
  20   8  -1   31.40    5.30
 -19  -8   1   -0.20    1.90
  19   8  -1    1.80    2.40
 -18  -8   1   17.50    3.50
  18   8  -1   19.60    4.00
 -17  -8   1    1.20    1.90
  17   8  -1   -0.60    1.90
 -16  -8   1   43.50    5.00
  16   8  -1   46.40    5.70
 -15  -8   1    7.80    2.50
  15   8  -1    2.70    1.90
 -14  -8   1   26.40    3.80
  14   8  -1   31.40    4.40
 -14   8   1   23.60    2.70
 -13  -8   1   14.70    3.20
 -13   8   1   18.70    2.30
  13   8  -1   15.20    3.30
 -12  -8   1   10.90    2.70
  12   8  -1   16.90    3.20
 -12   8   1   12.60    2.10
 -11  -8   1  146.89    7.00
  11   8  -1  146.59    7.40
 -11   8   1  140.19    5.60
 -10  -8   1    5.40    2.20
 -10   8   1    5.60    1.60
  10   8  -1    3.30    1.90
  -9  -8   1   79.49    4.80
  -9   8   1   74.99    3.90
   9   8  -1   80.89    5.10
  -8  -8   1    3.70    1.70
  -8   8   1    6.50    1.70
   8   8  -1    5.20    2.10
  -7  -8   1   73.89    4.50
  -7   8   1   66.49    3.70
   7   8  -1   78.79    4.70
  -6  -8   1    1.60    1.50
   6   8  -1    2.00    1.70
  -6   8   1    3.90    1.30
  -5  -8   1  310.67   10.40
   5   8  -1  320.87   10.70
  -5   8   1  313.37    9.60
  -4  -8   1    2.00    1.40
   4   8  -1    1.10    1.30
  -4   8   1   -0.60    1.10
  -4   8   1    0.50    0.90
  -3  -8   1  117.69    5.20
  -3   8   1  117.09    5.00
   3   8  -1  122.29    5.50
  -2  -8   1   29.20    2.50
   2   8  -1   32.50    3.40
  -2   8   1   32.30    2.70
   1  -8  -1   45.00    2.40
  -1   8   1   41.20    2.60
   1   8  -1   50.69    3.50
  -1   8   1   48.50    3.20
   0  -8   1  103.29    3.90
   0  -8  -1  102.99    3.90
   0   8  -1   97.09    4.10
   0   8   1  103.89    4.90
   0   8   1   92.09    3.70
   0   8  -1  106.19    4.90
   1  -8   1  132.29    4.60
  -1   8  -1  133.39    5.50
   1   8   1  130.99    5.60
  -1   8  -1  133.69    5.30
  -2  -8  -1   53.19    3.20
   2   8   1   58.49    3.70
  -2   8  -1   51.99    3.30
  -3  -8  -1   51.59    3.40
  -3   8  -1   57.69    3.70
   3   8   1   56.69    3.80
  -3   8  -1   64.99    3.60
  -4  -8  -1   37.60    2.90
  -4   8  -1   32.70    2.60
   4   8   1   44.20    3.40
  -4   8  -1   36.10    2.60
  -5  -8  -1    4.10    1.90
  -5   8  -1    5.80    1.50
   5   8   1   10.60    2.20
  -6  -8  -1  108.99    5.20
  -6   8  -1  110.79    4.70
   6   8   1  105.49    5.50
  -7  -8  -1   55.39    3.80
   7   8   1   57.49    4.30
  -7   8  -1   54.89    3.20
  -8  -8  -1   46.50    3.50
   8   8   1   40.30    4.20
  -8   8  -1   43.20    2.90
  -9  -8  -1   15.50    2.70
  -9   8  -1   14.50    2.10
   9   8   1   15.70    2.90
 -10  -8  -1  115.49    6.00
 -10   8  -1  119.89    5.00
  10   8   1  123.39    6.70
 -11  -8  -1   15.70    2.90
 -11   8  -1   12.50    2.00
  11   8   1   17.00    3.20
 -12  -8  -1  160.38    7.30
  12   8   1  152.18    7.80
 -13  -8  -1    7.70    2.50
  13   8   1   16.70    3.30
 -14  -8  -1   94.69    5.80
  14   8   1   78.79    5.70
 -15  -8  -1   28.80    4.00
  15   8   1   35.10    4.80
 -16  -8  -1   -2.20    1.40
  16   8   1   -1.70    1.60
 -17  -8  -1   25.90    3.90
  17   8   1   25.70    4.30
 -18  -8  -1    0.30    2.00
  18   8   1    1.30    2.40
 -19  -8  -1   13.40    3.20
  19   8   1   17.70    3.80
 -20  -8  -1    0.00    1.70
  20   8   1    1.30    2.50
 -18  -9   1    5.10    2.60
  18   9  -1   11.70    3.50
 -17  -9   1   11.70    3.40
  17   9  -1   11.80    3.40
 -16  -9   1    2.20    2.40
  16   9  -1    6.90    2.80
 -15  -9   1   22.20    3.80
  15   9  -1   20.20    3.90
 -14  -9   1    9.80    2.80
  14   9  -1   11.10    3.30
 -13  -9   1   12.00    3.00
 -13   9   1   13.80    2.30
  13   9  -1   18.80    3.60
 -12  -9   1    3.10    2.20
  12   9  -1    0.90    2.00
 -12   9   1    2.70    1.40
 -11  -9   1    5.10    2.10
  11   9  -1    7.70    2.50
 -11   9   1   11.70    2.10
 -10  -9   1    5.00    2.20
  10   9  -1    9.10    2.70
 -10   9   1    7.70    1.90
  -9  -9   1   12.10    2.70
  -9   9   1   12.70    2.20
   9   9  -1   11.00    2.80
  -8  -9   1   16.40    3.10
   8   9  -1   17.40    3.20
  -8   9   1   15.10    2.30
  -7  -9   1   -0.10    1.60
   7   9  -1    2.30    1.80
  -7   9   1   -0.20    1.20
  -6  -9   1   33.10    3.80
  -6   9   1   31.70    3.20
   6   9  -1   36.70    4.20
  -5  -9   1   22.20    3.10
  -5   9   1   27.60    3.10
   5   9  -1   20.60    3.30
  -4  -9   1   57.99    3.90
  -4   9   1   59.09    3.80
   4   9  -1   62.79    4.40
  -3   9   1   26.90    3.10
   3   9  -1   26.30    3.40
   2   9  -1   34.50    3.70
  -2   9   1   32.90    3.40
   1   9  -1   13.20    2.40
  -1   9   1   15.60    2.40
   0   9   1    1.30    1.30
   0   9  -1    2.10    1.60
   1   9   1   33.50    3.70
  -1   9  -1   39.60    3.70
  -2   9  -1    9.80    2.20
   2   9   1   12.90    2.60
   3   9   1   51.49    4.00
  -3   9  -1   49.30    3.50
  -4  -9  -1   40.40    3.40
  -4   9  -1   43.30    3.30
   4   9   1   49.50    3.80
  -5  -9  -1   50.49    3.80
  -5   9  -1   56.19    3.60
   5   9   1   53.39    4.10
  -6  -9  -1   14.40    2.80
  -6   9  -1   17.10    2.40
   6   9   1   16.10    2.90
  -7  -9  -1   67.89    4.40
   7   9   1   61.39    4.80
  -7   9  -1   58.69    3.70
  -8  -9  -1    0.50    1.50
  -8   9  -1    2.30    1.40
   8   9   1    1.40    2.00
  -9  -9  -1   33.10    4.00
   9   9   1   40.10    4.60
  -9   9  -1   34.00    3.30
 -10  -9  -1    2.70    1.80
 -10   9  -1    2.50    1.40
  10   9   1    2.20    2.00
 -11  -9  -1   12.70    2.70
  11   9   1   12.70    3.00
 -12  -9  -1   13.70    2.80
  12   9   1   10.30    2.90
 -13  -9  -1    9.50    2.60
  13   9   1   10.50    3.00
 -14  -9  -1    0.20    2.00
  14   9   1    2.90    2.20
 -15  -9  -1   -3.00    1.80
  15   9   1   -2.20    1.70
 -16  -9  -1    8.40    2.80
  16   9   1   11.10    3.20
 -17  -9  -1   -0.10    1.90
  17   9   1    1.70    2.20
 -18  -9  -1   14.70    3.40
  18   9   1   11.30    3.70
 -16 -10   1    3.30    2.60
  16  10  -1    2.70    2.50
 -15 -10   1    2.10    2.60
  15  10  -1    2.30    2.20
 -14 -10   1   -0.30    1.90
  14  10  -1    2.90    2.60
 -13 -10   1    3.80    2.20
  13  10  -1    5.20    2.70
 -12 -10   1    9.40    3.00
  12  10  -1    7.10    2.80
 -11 -10   1   -1.90    1.70
 -11  10   1    3.50    1.70
  11  10  -1    6.10    2.60
 -10 -10   1   -2.70    1.60
 -10  10   1   -1.60    1.20
  10  10  -1    1.70    1.90
  -9 -10   1    1.20    2.10
  -9  10   1    2.50    1.70
   9  10  -1    2.40    1.90
  -8 -10   1   -2.80    1.60
  -8  10   1    2.40    1.50
   8  10  -1    0.40    1.80
  -7 -10   1   -2.50    1.70
  -7  10   1    1.20    1.40
   7  10  -1    1.30    1.70
   6  10  -1    1.20    1.70
  -6  10   1    1.10    1.40
  -5  10   1    0.10    1.30
   5  10  -1    0.60    1.60
  -4  10   1    4.60    1.80
   4  10  -1    4.10    2.10
   3  10  -1    1.50    1.80
  -3  10   1    4.10    1.70
   2  10  -1    0.50    1.40
  -2  10   1    0.50    1.50
   1  10  -1   -0.70    1.50
  -1  10   1    2.00    1.60
   0  10   1    0.20    1.50
   0  10  -1    1.40    1.40
   1  10   1   -1.50    1.10
  -1  10  -1   -1.40    1.30
  -2  10  -1   -1.30    1.20
   2  10   1   -0.70    1.40
  -3  10  -1   -1.10    1.10
   3  10   1   -1.70    1.20
  -4  10  -1    1.70    1.60
   4  10   1   -1.30    1.40
  -5  10  -1    3.70    1.70
   5  10   1    2.70    1.90
  -6  10  -1    2.20    1.70
   6  10   1    4.50    2.20
  -7 -10  -1    4.20    2.20
   7  10   1    4.10    2.20
  -7  10  -1    2.50    1.70
  -8 -10  -1   -1.70    1.70
   8  10   1    4.70    2.30
  -8  10  -1    1.60    1.40
  -9 -10  -1   -1.10    1.90
   9  10   1    0.40    1.70
 -10 -10  -1    2.20    2.10
  10  10   1    3.80    2.30
 -11 -10  -1   -3.50    1.90
  11  10   1    0.10    2.10
 -12 -10  -1   -0.30    1.80
  12  10   1    2.30    2.00
 -13 -10  -1   -2.30    1.80
  13  10   1    2.50    2.20
 -14 -10  -1   -0.90    2.00
  14  10   1   -2.10    1.60
 -15 -10  -1    0.30    2.00
  15  10   1    0.10    2.10
 -16 -10  -1   -1.70    2.20
  16  10   1    2.10    2.50
 -13 -11   1    9.80    2.90
  13  11  -1    8.90    3.30
 -12 -11   1    3.80    2.60
  12  11  -1    6.40    3.10
 -11 -11   1   26.10    4.10
  11  11  -1   18.30    3.90
 -10 -11   1   15.30    3.30
 -10  11   1   18.30    3.10
  10  11  -1   18.20    3.90
  -9 -11   1    2.40    2.50
  -9  11   1    2.60    1.70
   9  11  -1    1.20    1.90
  -8  11   1   16.40    2.90
   8  11  -1   11.70    3.10
  -7  11   1    0.40    1.40
   7  11  -1   -1.90    1.30
  -6  11   1   23.00    3.30
   6  11  -1   20.20    3.70
  -5  11   1   -0.20    1.20
   5  11  -1   -1.90    1.60
  -4  11   1   19.30    3.20
   4  11  -1   18.60    3.40
  -3  11   1    8.30    2.30
   3  11  -1   -1.60    1.40
   2  11  -1   19.90    3.30
  -2  11   1   23.50    3.50
  -1  11   1   12.00    2.80
   1  11  -1    9.20    2.50
   0  11   1   33.50    4.20
   0  11  -1   38.10    4.30
  -1  11  -1   31.50    4.00
   1  11   1   27.40    3.90
   2  11   1   -0.80    1.30
  -2  11  -1    1.10    1.50
  -3  11  -1   33.20    3.80
   3  11   1   30.30    4.10
  -4  11  -1   -1.40    1.40
   4  11   1    1.90    1.90
   5  11   1   19.30    3.50
  -5  11  -1   10.90    2.70
   6  11   1    0.30    1.80
  -6  11  -1    1.40    1.40
  -7  11  -1   13.80    2.60
   7  11   1   10.00    2.90
   8  11   1    2.80    2.10
   9  11   1   32.60    4.60
 -10 -11  -1    4.60    2.50
  10  11   1    1.80    1.80
 -11 -11  -1    7.50    2.70
  11  11   1    6.70    3.00
 -12 -11  -1   -0.80    2.00
  12  11   1    1.10    2.20
 -13 -11  -1    3.20    2.60
  13  11   1    4.90    2.30
   9  12  -1   13.30    3.50
   8  12  -1    3.30    2.60
  -8  12   1    3.30    2.00
   7  12  -1   24.80    4.30
  -7  12   1   25.60    3.60
  -6  12   1   -2.50    1.40
   6  12  -1    1.50    2.20
  -5  12   1   12.00    2.80
   5  12  -1   12.60    3.30
   4  12  -1   -0.60    1.80
  -4  12   1    1.60    1.80
   3  12  -1   37.90    4.80
  -3  12   1   33.50    4.10
  -2  12   1    7.30    2.50
   2  12  -1    6.50    2.60
  -1  12   1   12.80    2.80
   1  12  -1   19.40    3.60
   0  12  -1   30.40    4.20
   0  12   1   34.60    4.50
  -1  12  -1    7.50    2.40
   1  12   1    6.70    2.50
  -2  12  -1   22.70    3.60
   2  12   1   16.40    3.50
   3  12   1   23.00    3.80
  -3  12  -1   18.00    3.30
  -4  12  -1   10.50    2.70
   4  12   1    9.70    2.70
   5  12   1    1.50    2.00
  -5  12  -1    0.00    1.80
   6  12   1   18.00    3.70
   7  12   1   -0.50    1.70
   8  12   1   13.70    3.30
 -26   0   2    0.90    1.30
  26   0  -2   -3.00    1.70
  25   0  -2   32.90    4.40
 -25   0   2   42.00    3.10
 -24   0   2    2.90    1.30
  24   0  -2    2.90    2.00
  23   0  -2   21.50    3.40
 -23   0   2   18.00    2.30
 -22   0   2   15.50    2.10
  22   0  -2   15.80    3.00
 -21   0   2   39.40    2.70
  21   0  -2   41.30    4.50
 -20   0   2   30.50    2.30
  20   0  -2   37.90    4.10
 -19   0   2  234.88    7.20
  19   0  -2  221.58    8.90
 -19   0   2  229.18    8.30
 -18   0   2  166.88    5.60
 -18   0   2  169.28    6.60
  18   0  -2  172.58    7.40
 -17   0   2  327.77    9.30
  17   0  -2  365.96   11.40
 -17   0   2  327.17   10.40
 -16   0   2  364.66   10.90
 -16   0   2  368.26    9.80
  16   0  -2  362.96   11.60
  16   0  -2  347.57   12.30
 -15   0   2    2.60    1.20
 -15   0   2    4.30    1.00
  15   0  -2    3.10    1.40
  15   0  -2    3.50    1.60
 -14   0   2  744.73   17.40
  14   0  -2  726.53   19.30
  14   0  -2  713.53   19.10
 -13   0   2   40.80    2.10
  13   0  -2   40.70    2.90
  13   0  -2   44.10    3.10
  12   0  -2  344.27   10.10
 -12   0   2  329.77    8.60
  12   0  -2  328.37    9.90
 -11   0   2  279.47    7.20
  11   0  -2  275.97    8.60
  11   0  -2  267.57    8.30
 -10   0   2  490.55   11.80
  10   0  -2  479.75   12.90
  10   0  -2  502.65   13.20
   9   0  -2  607.04   15.50
   6   0  -2  448.76   19.90
   5   0  -2   32.30    6.30
  -5   0   2   32.50    4.50
   4   0  -2  711.43   26.60
   0   0  -2  -11.70    0.10
   0   0   2  -11.50    1.20
   0   0   2  -11.80    0.10
   0   0  -2  -11.70    0.10
   0   0   2  -11.60    0.10
   0   0  -2  -12.90    1.00
   0   0   2  -11.70    0.10
   0   0  -2  -11.70    0.10
   1   0   2 2092.59   59.19
   7   0   2  527.95   13.90
   7   0   2  522.35   14.20
   7   0   2  522.45   17.10
   8   0   2  174.88    6.20
   8   0   2  167.08    6.20
   9   0   2  648.44   17.20
   9   0   2  659.13   17.60
  10   0   2  650.53   17.10
  10   0   2  622.84   16.00
  10   0   2  640.54   17.30
  11   0   2   13.20    2.10
  11   0   2   12.60    2.20
  11   0   2   11.00    1.70
  12   0   2  237.18    8.30
  12   0   2  232.78    8.50
  12   0   2  230.88    7.60
  13   0   2   13.60    2.00
  13   0   2   12.90    2.30
  13   0   2   14.10    2.60
 -14   0  -2  482.25   11.90
  14   0   2  483.65   13.60
  14   0   2  481.45   14.60
  14   0   2  481.85   14.70
 -15   0  -2   41.20    2.10
  15   0   2   38.40    3.30
  15   0   2   39.00    4.30
  15   0   2   37.40    3.00
  16   0   2   33.50    3.30
  16   0   2   30.60    3.60
  16   0   2   28.30    3.80
 -16   0  -2   30.10    1.90
 -17   0  -2   80.29    3.30
  17   0   2   73.99    5.10
  17   0   2   83.89    4.90
  17   0   2   82.49    4.60
 -18   0  -2   21.30    2.00
  18   0   2   18.20    2.90
  18   0   2   17.60    3.40
 -19   0  -2   91.19    3.90
  19   0   2   90.09    5.10
  19   0   2   96.49    6.10
  20   0   2   69.19    4.80
 -20   0  -2   76.69    3.50
 -21   0  -2   41.30    2.70
 -26  -1   2   22.40    2.70
  26   1  -2   24.30    3.80
 -25  -1   2    1.60    1.20
 -25   1   2    1.90    1.40
  25   1  -2    1.30    1.90
  24  -1  -2   20.00    3.60
 -24  -1   2   18.20    2.40
 -24   1   2   22.90    2.60
  24   1  -2   18.30    3.60
 -23  -1   2   11.70    1.90
  23  -1  -2   11.60    2.70
  23   1  -2   10.20    2.80
 -23   1   2   12.10    1.90
  22  -1  -2   32.00    4.00
 -22  -1   2   33.30    2.60
  22   1  -2   33.90    4.40
 -22   1   2   30.80    2.50
  21  -1  -2   10.00    2.40
 -21  -1   2   18.70    3.10
 -21  -1   2   18.40    2.20
 -21   1   2   15.00    2.00
  21   1  -2   16.50    3.20
  20  -1  -2   42.90    4.30
 -20  -1   2   42.80    4.20
 -20  -1   2   43.30    2.80
  20   1  -2   42.70    4.70
 -20   1   2   46.40    2.70
  19  -1  -2   45.80    3.80
 -19  -1   2   46.10    2.80
 -19  -1   2   39.10    3.30
  19   1  -2   48.60    4.80
 -19   1   2   45.90    2.70
 -18  -1   2   58.19    3.70
 -18  -1   2   53.99    2.90
  18  -1  -2   56.89    3.90
  18   1  -2   66.49    4.50
 -18   1   2   54.89    2.90
 -17  -1   2  216.78    7.70
  17  -1  -2  201.08    7.90
  17  -1  -2  204.28    8.50
  17   1  -2  209.68    8.50
 -17   1   2  213.68    6.50
  16  -1  -2   67.09    4.30
  16  -1  -2   69.29    4.00
 -16  -1   2   63.29    3.70
 -16   1   2   64.49    2.90
 -16   1   2   68.59    3.50
  16   1  -2   68.59    4.50
  15  -1  -2   73.99    4.50
  15  -1  -2   76.39    4.10
  15   1  -2   72.19    4.50
 -15   1   2   79.89    3.60
 -15   1   2   73.99    3.00
  14  -1  -2  155.48    6.60
  14  -1  -2  163.18    6.20
 -14   1   2  170.08    5.10
  14   1  -2  151.98    6.40
  14   1  -2  168.48    6.70
 -14   1   2  163.48    5.60
  13  -1  -2  174.28    6.80
  13  -1  -2  171.28    6.30
  13   1  -2  179.78    6.80
  13   1  -2  180.28    6.60
 -13   1   2  181.78    5.30
 -13   1   2  180.98    5.80
  12  -1  -2  260.77   18.90
  12  -1  -2  260.27    8.10
  12  -1  -2  251.87    8.50
  12   1  -2  255.57    8.50
 -12   1   2  265.97    7.00
 -12   1   2  269.77    7.60
  12   1  -2  259.37    8.30
  11  -1  -2  221.18    7.10
  11  -1  -2  232.38    7.60
  11  -1  -2  211.98   15.80
 -11   1   2  220.28    6.50
 -11   1   2  224.28    6.10
  11   1  -2  225.48    7.20
  11   1  -2  235.28    7.70
  10  -1  -2   34.30    7.20
  10  -1  -2   33.70    2.50
 -10  -1   2   31.10    4.70
  10  -1  -2   33.20    2.20
  10   1  -2   30.40    2.40
 -10   1   2   30.30    1.60
 -10   1   2   32.30    1.80
  -9  -1   2   43.60    7.70
   9  -1  -2   36.80    6.20
   9  -1  -2   35.50    2.30
   9  -1  -2   31.70    2.10
  -9   1   2   29.60    1.50
   9   1  -2   29.80    2.40
   8  -1  -2  136.29    8.60
  -8  -1   2  103.99    9.90
   8   1  -2  121.19    4.60
  -4  -1   2   84.39    2.10
  -4  -1   2   85.89    2.10
  -4   1   2   88.39    2.40
  -3  -1   2  249.48    6.00
  -3   1   2  239.38    6.10
  -2  -1   2  153.28    4.20
  -2   1   2  177.78    4.50
  -1  -1   2   83.99    2.40
  -1   1   2   94.39    2.30
   1   1  -2   68.59    2.60
   0  -1  -2 6611.74  167.48
   0  -1   2 7110.49  153.18
   0   1   2 5398.26  149.88
   0   1   2 6265.77  147.99
   0   1  -2 6525.25  148.19
  -2  -1  -2   -0.50    0.10
  -5  -1  -2    2.60    1.50
  -6  -1  -2  235.68   10.60
   6   1   2  222.78    7.40
   7  -1   2  633.94   16.40
  -7  -1  -2  663.53   21.00
   7   1   2  620.04   16.40
   7   1   2  652.13   17.20
   8  -1   2  584.84   15.40
   8   1   2  588.64   16.10
   8   1   2  570.34   15.30
   9  -1   2 1134.99   27.00
   9  -1   2 1064.19   27.30
   9   1   2 1075.19   26.10
   9   1   2 1101.79   26.90
   9   1   2 1146.09   28.10
  10  -1   2   30.40    3.10
  10  -1   2   27.10    2.00
  10  -1   2   25.50    2.20
  10   1   2   27.20    2.90
  10   1   2   31.30    3.20
  10   1   2   26.50    2.10
  11  -1   2  537.95   15.40
  11  -1   2  560.44   14.30
  11  -1   2  565.74   15.70
  11   1   2  554.04   14.80
 -11   1  -2  551.24   13.20
  11   1   2  606.94   16.00
  11   1   2  552.14   16.10
  12  -1   2  149.09    5.40
  12  -1   2  154.08    6.00
  12  -1   2  142.09    6.50
  12   1   2  150.28    6.50
 -12   1  -2  153.08    4.40
  12   1   2  153.28    5.90
  12   1   2  155.48    6.70
  13  -1   2  256.77    9.20
  13  -1   2  239.48    7.70
  13  -1   2  237.68    8.30
  13   1   2  238.68    8.90
  13   1   2  238.58    8.10
 -13   1  -2  238.98    6.50
  13   1   2  255.57    9.20
  14  -1   2    2.80    1.70
  14  -1   2    2.00    1.30
  14  -1   2    1.50    1.20
  14   1   2    4.10    1.70
  14   1   2    2.20    1.40
 -14   1  -2    2.10    0.80
  14   1   2    1.70    1.50
  15  -1   2   61.19    3.60
  15  -1   2   71.39    4.20
  15  -1   2   75.19    4.90
  15   1   2   62.69    4.40
  15   1   2   65.19    4.00
 -15   1  -2   70.09    2.80
  15   1   2   61.29    4.40
  16  -1   2    3.30    1.40
  16  -1   2    5.10    2.00
  16  -1   2    7.90    1.70
  16   1   2    5.10    1.80
  16   1   2    5.00    1.90
  16   1   2    5.20    1.80
 -16   1  -2    7.30    1.20
  17  -1   2   81.99    4.40
  17  -1   2   78.79    5.30
  17   1   2   86.59    5.00
 -17   1  -2   88.49    3.40
  17   1   2   80.19    5.30
  18  -1   2   39.70    4.80
  18  -1   2   36.30    3.60
  18   1   2   30.60    4.30
 -18   1  -2   32.40    2.10
  18   1   2   37.30    4.00
  19  -1   2   43.40    3.50
 -19  -1  -2   45.50    2.70
  19  -1   2   41.20    4.90
 -19   1  -2   41.60    2.50
  19   1   2   48.20    4.80
 -20  -1  -2   55.69    3.00
  20  -1   2   58.09    6.10
  20   1   2   49.30    4.00
 -20   1  -2   50.89    2.80
 -21  -1  -2   28.30    2.30
  21   1   2   30.90    4.10
 -22  -1  -2   40.20    2.80
  22   1   2   40.40    4.70
 -23  -1  -2   12.60    2.00
 -26  -2   2   -0.20    1.30
  26   2  -2   -0.70    2.20
 -25  -2   2    7.30    1.90
  25   2  -2    9.80    3.20
 -24  -2   2    0.50    1.30
 -24  -2   2   -0.20    2.00
  24   2  -2    2.20    2.20
 -24   2   2    3.10    1.30
 -23  -2   2    4.20    2.10
 -23  -2   2    3.50    1.30
  23  -2  -2    4.70    1.90
 -23   2   2    4.50    1.50
  23   2  -2    5.50    2.40
  22  -2  -2    2.70    1.70
 -22  -2   2    0.20    1.00
 -22  -2   2    0.30    1.80
  22   2  -2    1.50    2.00
 -22   2   2    0.40    1.10
 -21  -2   2   10.20    2.70
 -21  -2   2    8.10    1.70
  21  -2  -2    9.10    2.20
  21   2  -2   12.40    3.10
 -21   2   2    8.20    1.60
 -20  -2   2    9.60    2.40
  20  -2  -2   18.10    2.90
  20   2  -2    7.90    2.40
 -20   2   2   12.40    1.90
 -19  -2   2    2.70    1.60
  19  -2  -2    2.00    1.70
  19   2  -2    4.80    2.10
 -19   2   2    2.00    1.10
  18  -2  -2    8.40    2.20
 -18  -2   2    9.40    2.10
  18  -2  -2    5.20    2.10
  18   2  -2    6.40    2.10
 -18   2   2    6.50    1.40
  17  -2  -2    2.10    1.60
  17  -2  -2    1.40    1.30
 -17  -2   2    0.90    1.20
 -17   2   2    2.50    1.00
  17   2  -2   -1.20    1.30
  16  -2  -2   42.50    3.80
  16  -2  -2   47.30    4.80
 -16  -2   2   37.00    3.00
  16   2  -2   27.10    3.50
 -16   2   2   40.00    2.30
  15  -2  -2    8.60    1.80
  15  -2  -2    6.70    2.00
 -15   2   2    8.70    1.30
  15   2  -2   10.10    2.30
  14  -2  -2   43.40    4.20
  14  -2  -2   35.90    2.80
 -14   2   2   38.80    2.20
  14   2  -2   39.60    4.00
  13  -2  -2   60.99    4.00
 -13  -2   2   69.59    8.40
  13  -2  -2   64.89    3.50
 -13   2   2   64.79    2.90
  13   2  -2   60.79    4.00
  13   2  -2   62.79    3.70
 -13   2   2   66.69    2.80
 -12  -2   2    9.00    5.00
  12  -2  -2    2.10    1.10
  12  -2  -2    3.50    1.50
  12   2  -2    2.20    1.30
 -12   2   2    3.00    1.00
  12   2  -2    4.60    1.50
 -12   2   2    3.70    0.90
  11  -2  -2   69.89    3.40
  11  -2  -2   71.59    4.10
  11   2  -2   67.49    3.60
 -11   2   2   68.99    2.60
  11   2  -2   67.59    3.80
  10  -2  -2    1.90    1.00
  10  -2  -2    3.20    1.30
 -10   2   2    1.40    0.70
  10   2  -2    2.10    1.10
   9  -2  -2  198.18    6.10
   9  -2  -2  192.68    6.90
  -9   2   2  193.08    5.30
   9   2  -2  196.18    6.70
   8  -2  -2  352.06    9.30
   8  -2  -2  343.67   10.20
   8   2  -2  348.47    9.90
  -8   2   2  338.97    8.50
  -7  -2   2  210.18    5.10
  -7  -2   2  220.78    5.00
   7  -2  -2  187.88    6.80
   7   2  -2  198.78    6.40
  -6  -2   2  502.95   12.00
  -6  -2   2  502.15   12.20
   6  -2  -2  478.75   13.30
  -6   2   2  519.85   12.70
  -5  -2   2   25.90    1.10
  -5  -2   2   25.60    1.00
  -5   2   2   23.50    1.20
  -4  -2   2    0.20    0.20
  -4  -2   2    0.50    0.10
  -4  -2   2    0.30    0.30
  -4  -2   2    0.50    0.20
   4   2  -2    0.60    0.20
  -4   2   2    1.10    0.60
   4   2  -2    0.20    0.10
  -4   2   2    0.40    0.30
  -4   2   2    0.50    0.30
  -3  -2   2  245.98    6.50
  -3  -2   2  255.37    6.50
   3  -2  -2  254.17    6.70
  -3  -2   2  246.58    6.30
   3  -2  -2  243.88    6.60
  -3  -2   2  259.07    6.00
  -3   2   2  246.58    6.50
   3   2  -2  226.08    6.20
  -3   2   2  240.78    6.80
  -3   2   2  245.68    6.30
   3   2  -2  245.28    6.30
  -2  -2   2    9.20    0.90
  -2  -2   2    7.60    0.60
   2  -2  -2    8.20    0.70
   2  -2  -2    8.10    0.60
  -2  -2   2    8.70    1.00
  -2   2   2    9.10    0.60
   2   2  -2    8.80    0.70
  -2   2   2    8.30    0.70
   2   2  -2    7.20    0.70
   2   2  -2    6.40    0.60
   2   2  -2    7.30    0.50
  -2   2   2    8.30    0.90
  -1  -2   2    0.20    0.50
   1  -2  -2   -0.70    0.20
  -1  -2   2   -0.40    0.70
   1  -2  -2    0.20    0.50
  -1  -2   2   -1.40    0.20
   1  -2  -2   -0.80    0.30
   1   2  -2    0.10    0.60
  -1   2   2   -1.10    0.20
  -1   2   2    0.50    0.40
   1   2  -2   -1.30    0.30
   1   2  -2   -0.80    0.30
   0  -2   2 4125.19   92.89
   0  -2   2 3802.22   92.49
   0  -2  -2 4108.39   92.99
   0  -2  -2 3832.02   93.19
   0  -2  -2 3982.60   94.59
   0   2   2 3751.92   92.39
   0   2  -2 4113.79   92.29
   0   2   2 3866.31   93.89
   0   2  -2 3769.52   92.19
   0   2   2 3976.40   92.79
   0   2  -2 4068.19   94.79
   1  -2   2  155.78    5.50
  -1  -2  -2  148.79    3.90
   1  -2   2  145.19    3.80
  -1  -2  -2  148.49    3.90
  -1  -2  -2  155.38    4.00
   1   2   2  143.09    3.80
  -1   2  -2  156.18    5.40
  -1   2  -2  146.99    3.90
   1   2   2  154.08    3.70
   1   2   2  144.19    3.90
  -2  -2  -2  602.64   14.60
  -2  -2  -2  601.34   14.20
   2  -2   2  599.74   14.20
   2  -2   2  609.54   15.20
  -2  -2  -2  612.94   14.30
  -2   2  -2  627.14   16.20
  -2   2  -2  586.44   14.30
  -3  -2  -2  272.07    6.50
  -3  -2  -2  276.97    6.60
  -3  -2  -2  283.37    6.90
  -3   2  -2  276.27    6.70
  -3   2  -2  284.37    8.00
   3   2   2  274.07    6.80
  -4  -2  -2  155.78    3.90
   4   2   2  143.59    5.40
   5  -2   2  324.57    9.30
  -5  -2  -2  331.07    7.90
  -5  -2  -2  336.57    7.90
   5   2   2  308.67    9.70
   6  -2   2   10.30    1.80
   6   2   2    7.50    1.60
   7  -2   2  157.48    5.70
   7   2   2  139.89    5.80
   8  -2   2  402.46   11.70
   8   2   2  403.06   11.70
   8   2   2  393.46   10.90
   8   2   2  408.96   12.20
   9  -2   2   71.89    4.00
   9   2   2   76.49    3.60
   9   2   2   76.69    4.10
   9   2   2   77.39    4.20
  10  -2   2  144.79    5.50
  10  -2   2  159.28    5.10
  10  -2   2  171.58    6.80
 -10  -2  -2  160.58    8.90
  10   2   2  159.68    5.80
  10   2   2  167.18    6.80
  10   2   2  165.28    6.60
 -10   2  -2  160.68    4.50
  11  -2   2   35.00    3.80
  11  -2   2   26.90    2.20
  11  -2   2   23.70    1.90
 -11   2  -2   26.00    1.50
  11   2   2   30.30    3.40
  11   2   2   32.90    3.60
  11   2   2   32.60    3.00
  12  -2   2   35.50    3.70
  12  -2   2   28.10    2.30
  12  -2   2   31.30    2.20
  12   2   2   31.40    2.60
  12   2   2   27.20    3.30
 -12   2  -2   26.70    1.50
  12   2   2   30.00    3.60
  13  -2   2   13.00    1.80
  13  -2   2   10.40    2.30
  13  -2   2    9.20    1.70
  13   2   2    4.80    1.70
  13   2   2   11.20    2.10
  13   2   2   10.00    2.30
 -13   2  -2   12.30    1.30
  14  -2   2   58.59    4.20
  14  -2   2   49.90    3.00
  14   2   2   53.99    3.80
  14   2   2   47.90    3.90
  14   2   2   40.40    4.40
 -14   2  -2   49.70    2.30
  15  -2   2   53.89    4.40
  15  -2   2   56.69    3.30
 -15   2  -2   53.09    2.50
  15   2   2   54.69    4.20
  15   2   2   59.49    4.00
  15   2   2   52.89    4.30
  16  -2   2   23.90    2.70
  16  -2   2   21.40    3.60
 -16   2  -2   20.20    1.80
  16   2   2   16.30    2.80
  16   2   2   16.40    3.20
  16   2   2   17.90    2.80
  17  -2   2    1.70    1.20
  17  -2   2   -0.10    1.50
  17   2   2    2.20    1.60
 -17   2  -2    1.00    0.90
  17   2   2    2.30    1.70
  18  -2   2   -1.30    1.40
 -18   2  -2    1.20    0.90
  18   2   2    0.60    1.70
  19  -2   2    6.70    2.60
  19   2   2    6.70    2.20
  20  -2   2   20.10    3.90
  20   2   2   17.30    3.20
  21  -2   2    6.00    2.50
  21   2   2    2.10    1.90
  22   2   2   -1.10    1.80
 -23  -2  -2    3.40    1.30
  23   2   2    6.30    2.60
 -24  -2  -2   -0.30    1.00
 -24  -2  -2   -0.60    1.50
 -25  -3   2    4.20    1.50
 -25  -3   2    3.70    2.60
  25   3  -2    5.20    2.40
 -24  -3   2   11.00    2.90
 -24  -3   2    7.70    1.90
  24   3  -2   10.60    3.10
 -23  -3   2    5.10    2.40
  23   3  -2    8.00    2.70
 -23   3   2    4.20    1.40
  22  -3  -2   26.00    3.40
 -22  -3   2   26.50    3.90
 -22   3   2   28.60    2.80
  22   3  -2   18.40    3.60
 -21  -3   2   14.90    3.10
  21  -3  -2   12.80    2.50
  21   3  -2   13.80    3.10
 -21   3   2   11.70    1.90
  20  -3  -2   -0.60    1.40
 -20  -3   2   -0.50    1.70
 -20   3   2    0.20    1.00
  20   3  -2    0.20    1.50
  19  -3  -2   16.70    3.60
  19  -3  -2   12.70    2.40
 -19  -3   2   12.00    2.60
  19   3  -2   17.70    3.40
 -19   3   2   19.90    2.20
  18  -3  -2   -1.10    1.20
 -18  -3   2   -1.20    1.40
  18  -3  -2    0.80    1.80
  18   3  -2    1.80    1.80
 -18   3   2    0.50    0.90
 -17  -3   2   38.50    3.90
  17  -3  -2   47.80    3.40
  17  -3  -2   49.60    5.30
  17   3  -2   46.20    4.90
 -17   3   2   47.30    2.60
  16  -3  -2    6.50    2.40
 -16  -3   2    8.60    2.10
  16  -3  -2    5.00    1.70
  16   3  -2    7.30    2.30
 -16   3   2    5.60    1.20
 -15  -3   2   12.50    2.30
  15  -3  -2   11.80    2.10
 -15  -3   2    5.60    6.10
  15  -3  -2   14.40    2.90
  15   3  -2   11.90    2.50
 -15   3   2   10.20    1.50
  14  -3  -2   -0.20    1.40
  14  -3  -2    1.20    1.20
 -14   3   2    0.70    0.80
  14   3  -2    0.30    1.20
  13  -3  -2   11.50    1.80
  13  -3  -2   11.10    2.40
 -13   3   2    8.10    1.20
  13   3  -2    9.90    2.20
  12  -3  -2    9.20    2.30
  12  -3  -2    7.80    1.50
 -12  -3   2    7.40    0.50
 -12  -3   2    8.00    0.60
  12   3  -2   10.90    2.20
 -12   3   2    7.10    1.10
  12   3  -2    5.80    1.70
  11  -3  -2  165.88    7.20
 -11  -3   2  179.08    4.70
  11  -3  -2  175.68    5.80
 -11  -3   2  177.08    4.40
 -11   3   2  173.38    5.60
  11   3  -2  159.18    6.30
  11   3  -2  173.98    6.70
 -11   3   2  169.38    5.10
 -10  -3   2   84.79    2.40
  10  -3  -2   78.49    3.50
  10  -3  -2   82.59    4.70
 -10  -3   2   83.49    2.60
  10   3  -2   77.29    4.00
 -10   3   2   84.09    3.30
  10   3  -2   85.99    4.00
 -10   3   2   82.39    3.00
  -9  -3   2    0.40    0.40
   9  -3  -2    0.20    1.20
  -9  -3   2    0.20    0.30
   9  -3  -2    1.40    0.90
   9   3  -2    0.80    1.00
  -9   3   2    0.20    0.50
  -9   3   2    1.20    0.60
  -8  -3   2   36.20    1.40
  -8  -3   2   35.60    1.60
   8  -3  -2   35.30    2.10
  -8   3   2   33.90    1.70
  -8   3   2   35.10    1.90
   8   3  -2   32.80    2.40
  -7  -3   2   13.80    1.10
  -7  -3   2   16.10    1.00
  -7   3   2   17.20    1.70
  -7   3   2   17.20    1.30
  -7   3   2   15.80    1.10
   7   3  -2   15.80    1.90
  -7   3   2   14.50    1.10
  -6  -3   2    9.60    0.90
  -6  -3   2    7.90    0.50
  -6  -3   2    6.70    0.70
  -6  -3   2    7.70    0.50
  -6   3   2   10.90    1.50
   6   3  -2    8.10    1.40
  -6   3   2    8.30    1.00
  -6   3   2    8.90    0.90
  -5  -3   2    6.10    0.70
  -5  -3   2    6.70    0.60
  -5  -3   2    5.40    1.10
  -5  -3   2    8.40    0.70
   5   3  -2    7.60    0.50
  -5   3   2    8.40    1.00
   5   3  -2    6.90    0.60
   5   3  -2    5.40    1.10
  -5   3   2    6.40    0.70
  -5   3   2    7.40    1.20
   4  -3  -2   58.69    2.40
  -4  -3   2   57.99    2.20
   4  -3  -2   57.39    2.50
  -4  -3   2   54.29    2.20
  -4  -3   2   55.79    1.80
  -4  -3   2   53.09    2.50
  -4   3   2   60.19    2.80
   4   3  -2   54.39    2.00
   4   3  -2   52.39    1.80
  -4   3   2   55.69    2.20
  -4   3   2   53.89    1.90
  -3  -3   2  356.56    9.70
   3  -3  -2  366.96   10.60
   3  -3  -2  376.36    9.40
   3  -3  -2  368.96   10.00
  -3  -3   2  369.46   10.00
  -3  -3   2  375.56    9.90
  -3  -3   2  387.06    9.30
   3   3  -2  377.76    8.90
  -3   3   2  379.56   10.20
   3   3  -2  373.16    9.00
   3   3  -2  377.46    9.60
  -3   3   2  371.66    9.70
  -3   3   2  360.36    9.30
  -2  -3   2  138.19    4.80
  -2  -3   2  135.49    4.50
  -2  -3   2  131.29    3.80
   2  -3  -2  135.29    3.90
   2  -3  -2  130.99    4.20
   2   3  -2  138.09    3.70
   2   3  -2  136.49    4.10
  -2   3   2  133.29    3.80
  -2   3   2  134.89    4.40
   2   3  -2  141.09    4.00
  -2   3   2  134.89    4.00
   1  -3  -2  134.19    4.50
   1  -3  -2  122.49    4.00
   1  -3  -2  131.89    3.70
  -1  -3   2  127.99    3.70
  -1  -3   2  125.49    4.50
  -1   3   2  130.49    3.80
   1   3  -2  128.19    3.60
  -1   3   2  129.19    4.00
  -1   3   2  124.59    3.60
   1   3  -2  132.39    4.30
   0  -3  -2   13.30    1.20
   0  -3  -2   11.50    0.80
   0  -3   2   14.10    2.00
   0  -3   2   11.20    1.40
   0  -3   2   11.70    0.80
   0  -3  -2   13.60    1.00
   0   3  -2   14.50    1.70
   0   3   2   15.90    0.90
   0   3  -2   16.50    0.90
   0   3  -2    8.40    1.00
   0   3   2   13.00    0.80
   0   3   2   12.90    0.90
  -1  -3  -2   27.70    1.50
   1  -3   2   28.30    2.90
   1  -3   2   26.50    1.10
  -1  -3  -2   26.30    1.20
  -1  -3  -2   26.00    1.30
  -1   3  -2   25.60    1.70
   1   3   2   26.60    1.10
  -1   3  -2   25.50    1.20
   1   3   2   26.80    1.20
   1   3   2   27.50    1.20
  -2  -3  -2  228.68    5.80
  -2  -3  -2  220.68    6.00
  -2  -3  -2  225.98    5.90
   2  -3   2  222.98    7.80
   2  -3   2  221.28    5.70
  -2   3  -2  216.88    7.50
   2   3   2  220.28    5.60
   2   3   2  221.68    5.80
   2   3   2  225.18    5.40
  -2   3  -2  232.28    6.90
  -2   3  -2  221.78    5.80
  -3  -3  -2   72.39    2.20
   3  -3   2   74.89    3.70
   3  -3   2   82.69    3.10
  -3  -3  -2   76.09    2.30
   3  -3   2   70.49    2.10
  -3  -3  -2   76.19    2.40
  -3   3  -2   75.99    2.30
  -3   3  -2   74.29    3.90
   3   3   2   79.19    3.60
  -3   3  -2   75.49    3.40
   3   3   2   71.99    2.20
   4  -3   2  391.66   11.30
  -4  -3  -2  397.56    9.50
  -4  -3  -2  388.76    9.80
  -4  -3  -2  390.46    9.40
   4   3   2  387.46    9.60
   4   3   2  391.16   11.40
  -4   3  -2  396.56    9.60
  -4   3  -2  407.56   12.00
   4   3   2  393.56    9.70
   5  -3   2   83.89    4.20
  -5  -3  -2   80.99    2.40
  -5  -3  -2   78.79    2.10
  -5  -3  -2   83.59    2.20
  -5   3  -2   81.79    2.40
   5   3   2   78.29    4.00
  -5   3  -2   84.29    4.00
   5   3   2   79.49    3.30
  -6  -3  -2   67.79    2.10
   6  -3   2   71.39    3.90
  -6   3  -2   65.59    2.80
  -6   3  -2   69.19    2.00
   6   3   2   65.79    3.00
   6   3   2   62.69    3.70
  -7  -3  -2   27.50    1.10
   7  -3   2   29.10    3.10
   7   3   2   30.70    2.60
   7   3   2   29.70    2.20
   8  -3   2  252.57    8.70
  -8  -3  -2  249.18    6.20
  -8  -3  -2  247.68    6.40
   8   3   2  243.58    8.70
   8   3   2  245.18    7.70
  -9  -3  -2   38.30    1.30
   9  -3   2   37.30    2.00
   9  -3   2   44.60    3.40
  -9  -3  -2   39.50    1.20
  -9   3  -2   37.90    1.70
   9   3   2   37.70    3.10
   9   3   2   38.50    2.70
  10  -3   2   39.90    2.20
  10  -3   2   41.80    3.40
  10   3   2   41.70    2.90
  10   3   2   46.40    3.50
  10   3   2   40.70    3.30
 -10   3  -2   45.30    1.90
  11  -3   2   12.70    1.60
  11  -3   2   11.80    2.50
 -11   3  -2   14.10    1.20
  11   3   2   15.00    2.60
  11   3   2   12.70    2.50
  11   3   2   12.40    2.10
  12  -3   2    1.80    0.90
  12  -3   2    1.80    1.50
  12   3   2    5.30    1.60
  12   3   2    2.70    1.50
 -12   3  -2    3.00    0.80
  12   3   2    0.50    1.30
  13  -3   2    3.30    1.70
  13  -3   2    4.80    1.30
 -13  -3  -2   -1.30    2.60
 -13   3  -2    5.50    1.00
  13   3   2    3.60    1.60
  13   3   2    2.80    1.70
  13   3   2    3.40    1.50
  14  -3   2   49.50    2.90
  14  -3   2   54.19    4.40
  14   3   2   54.79    3.90
  14   3   2   42.50    4.50
 -14   3  -2   47.70    2.40
  14   3   2   51.19    4.10
  15  -3   2   13.50    2.00
  15  -3   2   15.00    3.20
  15   3   2   14.70    2.80
  15   3   2    8.70    2.50
 -15   3  -2   14.70    1.60
  15   3   2   18.20    2.90
  16  -3   2   74.19    5.40
  16  -3   2   78.79    4.00
 -16   3  -2   76.79    3.20
  16   3   2   78.89    4.90
  16   3   2   71.29    5.10
  17  -3   2    2.60    1.90
  17   3   2    0.10    1.70
 -17   3  -2    1.90    0.90
  18  -3   2    9.20    2.90
  18   3   2    3.90    2.20
  19  -3   2    1.10    2.20
  19   3   2    5.10    2.00
  20  -3   2    3.90    2.40
  20   3   2    0.30    1.80
  21  -3   2    1.50    1.90
  21   3   2   -2.20    1.70
  22  -3   2    3.10    2.50
  22   3   2    5.60    2.30
  23   3   2    0.90    2.00
 -24  -3  -2    2.30    2.10
  24   3   2    0.70    2.20
 -25  -3  -2   -0.40    1.20
 -25  -3  -2    3.00    2.30
 -25  -4   2   12.40    3.40
  25   4  -2   21.70    4.10
 -24  -4   2   -3.10    1.90
  24   4  -2    0.80    2.20
 -23  -4   2   19.30    3.50
  23   4  -2   28.70    4.30
 -22  -4   2    1.10    1.90
  22   4  -2    3.60    2.30
 -21  -4   2    4.20    2.30
 -21   4   2    4.40    1.40
  21   4  -2    3.50    2.40
  20  -4  -2   32.60    5.30
 -20  -4   2   35.90    4.30
  20  -4  -2   35.60    3.70
 -20   4   2   34.40    2.60
  20   4  -2   31.10    4.60
  19  -4  -2   37.10    5.50
  19  -4  -2   37.70    3.70
 -19  -4   2   44.40    4.60
 -19   4   2   35.00    2.50
  19   4  -2   34.10    4.60
 -18  -4   2   53.59    4.10
  18  -4  -2   58.49    6.40
  18  -4  -2   49.00    3.60
 -18   4   2   44.90    2.80
  18   4  -2   49.70    5.40
  17  -4  -2   72.59    5.90
 -17  -4   2   58.99    4.30
  17  -4  -2   63.19    3.90
  17   4  -2   69.69    5.00
 -17   4   2   66.59    3.30
  16  -4  -2   16.40    2.40
  16  -4  -2   17.30    3.70
 -16  -4   2   12.50    2.40
  16   4  -2    9.40    2.40
 -16   4   2   16.70    1.90
  15  -4  -2    0.30    1.80
 -15  -4   2    1.60    1.70
  15  -4  -2    1.90    1.20
  15   4  -2    4.60    2.10
 -15   4   2    1.40    0.90
  14  -4  -2  300.07    9.10
 -14  -4   2  286.97    9.80
  14  -4  -2  304.57   11.70
  14   4  -2  262.47   10.10
 -14   4   2  290.77    8.20
  13  -4  -2    4.90    2.30
 -13   4   2    5.20    1.20
  13   4  -2    4.70    1.70
 -12  -4   2  143.59    4.60
 -12   4   2  148.39    4.80
  12   4  -2  153.88    6.50
 -11  -4   2   19.90    1.40
  11   4  -2   21.30    2.70
 -11   4   2   20.10    1.70
 -11   4   2   21.80    1.60
 -11   4   2   22.90    2.30
 -10  -4   2  183.98    5.50
 -10   4   2  180.68    5.40
 -10   4   2  187.48    6.00
  10   4  -2  176.98    6.80
 -10   4   2  175.88    6.60
  -9  -4   2  147.29    4.50
  -9  -4   2  146.99    3.70
  -9  -4   2  150.68    3.70
  -9  -4   2  146.59    4.70
  -9   4   2  147.29    5.00
  -9   4   2  146.49    4.50
  -9   4   2  149.19    5.90
  -9   4   2  149.29    4.60
   9   4  -2  134.49    5.70
  -8  -4   2  612.54   14.30
  -8  -4   2  591.94   14.50
  -8  -4   2  616.24   15.30
  -8   4   2  594.84   15.00
  -8   4   2  597.44   14.50
   8   4  -2  590.24   16.00
  -8   4   2  615.14   16.80
  -8   4   2  602.04   15.70
  -7  -4   2  246.18    6.70
  -7  -4   2  241.18    7.10
  -7  -4   2  240.28    7.70
  -7  -4   2  257.57    6.40
  -7   4   2  260.27    7.40
   7   4  -2  237.58    7.80
  -7   4   2  254.37    8.30
  -7   4   2  246.18    6.80
  -7   4   2  261.37    6.80
  -6  -4   2  180.48    4.90
  -6  -4   2  184.58    6.00
  -6  -4   2  180.88    5.30
  -6  -4   2  178.88    5.50
  -6   4   2  183.48    5.10
   6   4  -2  179.28    4.80
  -6   4   2  179.18    5.60
   6   4  -2  177.28    4.60
   6   4  -2  168.58    6.00
  -6   4   2  176.28    5.20
  -5  -4   2  220.98    5.70
  -5  -4   2  211.28    6.40
  -5  -4   2  209.58    6.40
  -5  -4   2  203.88    6.50
   5   4  -2  210.98    5.90
  -5   4   2  212.68    5.80
  -5   4   2  203.08    5.80
   5   4  -2  208.88    5.50
  -5   4   2  220.68    6.30
  -5   4   2  208.88    7.10
   5   4  -2  205.08    6.60
  -4  -4   2   83.29    3.50
   4  -4  -2   90.09    3.80
  -4  -4   2   90.49    3.00
  -4  -4   2   92.99    3.50
  -4  -4   2   89.19    3.70
   4  -4  -2   90.69    3.10
   4  -4  -2   90.89    4.30
  -4   4   2   78.99    3.00
  -4   4   2   91.59    3.00
   4   4  -2   89.89    3.70
  -4   4   2   87.49    3.90
   4   4  -2   91.79    3.20
   4   4  -2   94.19    2.30
  -4   4   2   91.09    3.30
  -3  -4   2  679.83   17.80
  -3  -4   2  663.13   16.40
   3  -4  -2  672.73   16.50
   3  -4  -2  663.73   17.60
  -3  -4   2  649.83   16.80
   3  -4  -2  681.33   18.40
  -3  -4   2  684.73   17.60
   3   4  -2  701.63   16.20
   3   4  -2  688.73   16.70
  -3   4   2  676.03   17.00
   3   4  -2  693.93   16.00
  -3   4   2  668.63   16.50
   3   4  -2  638.84   16.40
  -3   4   2  661.73   15.90
  -3   4   2  679.13   17.40
  -2  -4   2    0.40    0.80
  -2  -4   2    1.50    0.50
  -2  -4   2   -0.60    0.90
  -2  -4   2    1.20    0.80
   2  -4  -2    1.80    0.70
   2  -4  -2    2.00    0.50
   2   4  -2    0.70    0.40
  -2   4   2    1.50    0.70
  -2   4   2    2.00    0.80
  -2   4   2    0.80    0.40
   2   4  -2    0.20    0.70
   2   4  -2    1.20    0.60
  -2   4   2    0.40    0.50
   2   4  -2    1.10    0.50
   1  -4  -2  359.46   10.50
   1  -4  -2  354.86    9.70
  -1  -4   2  358.16    9.10
  -1  -4   2  343.47    9.30
  -1  -4   2  354.46   10.40
  -1  -4   2  347.77   11.00
   1  -4  -2  353.76    9.00
  -1   4   2  366.56    9.40
   1   4  -2  349.17    9.00
   1   4  -2  350.06    9.50
  -1   4   2  343.47    9.00
   1   4  -2  350.46    9.70
  -1   4   2  365.26    9.40
  -1   4   2  334.17    8.90
   0  -4   2  207.98    7.10
   0  -4   2  198.08    7.70
   0  -4  -2  203.38    6.10
   0  -4  -2  193.38    6.60
   0  -4  -2  201.98    5.60
   0  -4   2  198.18    5.50
   0   4   2  207.88    5.60
   0   4   2  192.38    5.70
   0   4  -2  204.68    5.60
   0   4   2  206.08    5.70
   0   4  -2  211.48    6.60
   0   4   2  210.28    5.80
   0   4  -2  196.88    6.20
  -1  -4  -2  534.45   13.00
   1  -4   2  532.75   15.80
  -1  -4  -2  516.35   13.50
   1  -4   2  527.75   12.90
  -1  -4  -2  521.05   13.90
   1   4   2  512.75   12.90
  -1   4  -2  522.95   13.00
  -1   4  -2  544.25   14.60
   1   4   2  505.95   13.80
  -1   4  -2  524.55   13.90
   1   4   2  513.25   13.10
   1   4   2  540.85   12.90
   1   4   2  522.85   12.80
  -2  -4  -2  114.09    3.50
   2  -4   2  114.39    3.30
  -2  -4  -2  118.19    4.00
   2  -4   2  112.79    5.70
  -2  -4  -2  115.59    3.80
   2   4   2  110.99    3.30
   2   4   2  112.69    3.40
  -2   4  -2  108.89    3.50
   2   4   2  107.59    3.90
  -2   4  -2  108.79    4.20
   2   4   2  115.99    4.60
   2   4   2  115.59    3.10
  -3  -4  -2  523.65   13.10
   3  -4   2  518.15   12.80
  -3  -4  -2  546.65   13.50
   3  -4   2  549.45   15.50
  -3  -4  -2  517.75   13.30
   3   4   2  514.55   14.40
  -3   4  -2  521.55   13.10
  -3   4  -2  532.35   14.40
  -3   4  -2  536.05   15.30
   3   4   2  507.55   13.30
   3   4   2  543.95   12.40
   3   4   2  540.95   12.50
  -4  -4  -2   38.10    1.70
  -4  -4  -2   40.60    1.70
  -4  -4  -2   38.00    1.80
   4   4   2   44.60    2.50
  -4   4  -2   43.20    3.40
  -4   4  -2   40.90    1.70
  -4   4  -2   39.00    2.50
   4   4   2   37.90    2.70
   4   4   2   38.40    1.50
  -5  -4  -2  130.79    3.80
  -5  -4  -2  135.39    3.90
   5  -4   2  143.89    6.20
  -5  -4  -2  135.59    4.10
  -5   4  -2  140.09    4.00
   5   4   2  132.39    3.80
   5   4   2  133.89    3.60
   5   4   2  132.59    5.60
  -5   4  -2  136.49    5.30
   5   4   2  134.19    4.90
  -5   4  -2  136.99    6.20
  -6  -4  -2   51.89    2.00
  -6  -4  -2   49.60    1.80
   6  -4   2   53.09    3.70
  -6  -4  -2   51.59    1.70
  -6   4  -2   46.20    3.00
  -6   4  -2   49.50    3.70
   6   4   2   49.99    3.40
   6   4   2   52.49    2.90
  -6   4  -2   50.29    1.90
   7  -4   2  358.56   11.70
  -7  -4  -2  345.07    8.40
  -7  -4  -2  361.66    8.60
  -7  -4  -2  346.37    9.00
  -7   4  -2  351.36    8.80
  -7   4  -2  374.76   11.70
   7   4   2  334.17   10.00
  -7   4  -2  335.17    8.70
   7   4   2  343.07   11.30
   8  -4   2  201.58    8.10
  -8  -4  -2  194.38    5.40
  -8  -4  -2  198.98    4.70
  -8  -4  -2  199.58    4.80
   8   4   2  195.68    6.80
  -8   4  -2  212.48    7.70
   8   4   2  196.78    7.70
  -8   4  -2  186.78    5.40
  -8   4  -2  198.48    5.30
   9  -4   2   26.20    3.40
  -9  -4  -2   31.60    1.40
  -9   4  -2   33.70    2.50
   9   4   2   32.20    2.70
  -9   4  -2   34.70    1.70
  -9   4  -2   32.00    1.30
   9   4   2   32.50    3.60
  10  -4   2    8.60    2.30
  10   4   2   10.00    1.90
  10   4   2    6.50    1.80
 -10   4  -2    9.60    1.20
  11  -4   2   12.60    2.70
  11   4   2   12.10    2.50
  11   4   2   11.60    2.20
 -11   4  -2   11.60    1.30
  12  -4   2   54.29    4.40
  12   4   2   56.29    3.70
  12   4   2   42.40    4.40
 -12   4  -2   53.99    2.40
  12   4   2   49.70    4.00
 -13  -4  -2   10.60    1.00
  13  -4   2   10.70    2.80
  13   4   2   12.50    2.60
 -13   4  -2   10.30    1.40
  13   4   2    9.80    2.40
  13   4   2   12.90    2.40
  14  -4   2  265.27   11.10
  14   4   2  272.47    9.90
  14   4   2  263.27   10.50
 -14   4  -2  283.07    7.60
  15  -4   2   12.80    3.10
 -15  -4  -2   18.90    5.10
  15   4   2   18.00    3.40
 -15   4  -2   13.50    1.60
  15   4   2   17.70    2.90
  16  -4   2   67.89    5.50
  16   4   2   63.29    4.60
  17  -4   2   85.39    6.40
  17   4   2   73.29    5.20
  18  -4   2   17.10    3.90
  18   4   2   12.00    2.80
  19  -4   2   37.30    5.50
  19   4   2   40.30    4.80
  20  -4   2   12.40    3.60
  20   4   2   15.80    3.20
  21  -4   2    2.60    2.40
  21   4   2    7.90    2.60
  22  -4   2    8.90    3.50
  22   4   2    7.00    2.60
  23  -4   2   20.80    4.80
  23   4   2   17.90    3.80
 -24  -4  -2   -1.30    1.60
  24   4   2    1.00    2.10
 -24  -5   2   19.00    3.80
  24   5  -2   16.60    4.00
 -23  -5   2    6.30    2.70
  23   5  -2    9.80    3.30
 -22  -5   2   31.50    4.70
  22   5  -2   30.50    4.70
 -21  -5   2    7.10    2.60
  21   5  -2    4.60    2.50
 -20  -5   2  103.19    6.30
 -20   5   2   93.49    4.40
  20   5  -2   85.49    6.40
 -19  -5   2   55.89    5.50
 -19   5   2   48.90    3.10
  19   5  -2   46.00    5.30
 -18  -5   2   53.69    4.30
  18   5  -2   54.39    5.60
 -18   5   2   55.59    3.20
 -17  -5   2  151.78    7.30
  17   5  -2  141.49    7.60
 -17   5   2  145.79    5.40
 -16  -5   2   43.20    3.70
 -16   5   2   42.90    2.70
  16   5  -2   37.40    4.50
 -15  -5   2   78.99    4.80
 -15   5   2   80.19    3.70
  15   5  -2   82.99    5.30
 -14  -5   2    1.80    1.60
  14   5  -2    5.40    2.00
 -14   5   2    7.10    1.50
 -13  -5   2  122.19    5.80
 -13   5   2  122.39    4.60
  13   5  -2  135.99    6.50
 -12  -5   2   -0.80    1.20
  12   5  -2    1.50    1.50
 -12   5   2   -0.20    0.80
 -12   5   2   -3.10    1.20
 -11  -5   2  572.54   14.00
 -11  -5   2  577.04   16.40
 -11   5   2  582.74   14.50
 -11   5   2  579.94   17.10
  11   5  -2  582.04   16.70
 -10  -5   2    1.90    0.50
 -10  -5   2    0.10    1.20
 -10   5   2    1.60    0.90
 -10   5   2   -1.60    1.00
  10   5  -2    2.60    1.50
  -9  -5   2  443.76   13.00
  -9  -5   2  449.46   11.20
   9   5  -2  441.06   13.20
  -9   5   2  459.75   11.50
  -9   5   2  442.36   12.50
  -9   5   2  451.95   11.60
  -8  -5   2  120.59    4.30
  -8  -5   2  118.49    5.10
  -8  -5   2  127.19    3.90
  -8   5   2  126.69    4.10
  -8   5   2  130.59    5.70
   8   5  -2  127.39    5.40
  -8   5   2  129.89    4.70
  -8   5   2  129.89    4.40
  -7  -5   2  259.17    7.10
  -7  -5   2  254.67    7.80
  -7  -5   2  262.67    8.00
  -7  -5   2  260.17    8.30
   7   5  -2  263.17    8.50
   7   5  -2  261.17    6.50
  -7   5   2  272.67    8.00
  -7   5   2  259.27    7.30
  -7   5   2  248.48    8.90
  -7   5   2  264.37    7.20
   7   5  -2  266.77    6.70
  -6  -5   2  397.66   11.20
  -6  -5   2  375.96   11.10
  -6  -5   2  397.16   10.20
  -6  -5   2  384.76   11.20
   6   5  -2  405.76   11.40
  -6   5   2  402.46   12.00
  -6   5   2  398.26   11.00
  -6   5   2  398.96   10.20
  -6   5   2  388.46   10.30
   6   5  -2  399.46    9.90
   5  -5  -2  465.25   13.30
  -5  -5   2  473.55   11.90
  -5  -5   2  468.15   12.70
  -5  -5   2  461.85   13.20
   5  -5  -2  464.05   12.00
  -5  -5   2  473.75   13.00
   5   5  -2  476.95   12.80
  -5   5   2  467.65   11.80
   5   5  -2  430.96   11.70
  -5   5   2  470.85   13.40
  -5   5   2  474.75   12.60
   4  -5  -2  410.96   13.00
  -4  -5   2  416.96   10.60
  -4  -5   2  401.66   11.30
  -4  -5   2  391.46   12.10
   4  -5  -2  418.06   10.70
  -4  -5   2  399.76   11.70
  -4   5   2  414.36   11.10
   4   5  -2  407.66   10.60
   4   5  -2  408.86    9.80
   4   5  -2  413.36    9.90
   4   5  -2  414.46   11.30
  -4   5   2  405.56   11.80
  -4   5   2  407.66   10.50
   3  -5  -2    1.10    1.30
   3  -5  -2    5.20    1.20
  -3  -5   2    4.80    0.80
  -3  -5   2    3.60    1.10
   3  -5  -2    3.40    0.70
  -3  -5   2    4.20    1.10
  -3   5   2    5.80    1.20
  -3   5   2    4.20    0.80
   3   5  -2    3.20    1.10
  -3   5   2    3.80    1.00
   3   5  -2    4.50    0.60
   3   5  -2    5.20    0.70
   3   5  -2    4.80    0.80
   2  -5  -2  257.57    8.20
  -2  -5   2  268.97    7.30
   2  -5  -2  267.57    7.20
  -2  -5   2  258.07    7.70
  -2  -5   2  278.37    8.70
   2   5  -2  255.17    7.70
   2   5  -2  263.07    7.00
  -2   5   2  267.97    7.90
  -2   5   2  268.97    7.40
  -2   5   2  266.37    7.60
   2   5  -2  255.27    7.40
   2   5  -2  261.77    7.30
  -1  -5   2    1.70    1.00
   1  -5  -2    1.10    0.80
   1  -5  -2    0.20    0.50
  -1  -5   2    2.00    0.60
  -1  -5   2   -0.20    0.80
  -1   5   2    2.80    1.00
  -1   5   2    1.90    0.70
   1   5  -2    1.90    0.70
   1   5  -2    2.60    0.90
  -1   5   2    1.50    0.70
   1   5  -2    1.10    0.90
   0  -5   2 1616.54   37.90
   0  -5   2 1653.93   41.00
   0  -5  -2 1554.04   38.30
   0  -5  -2 1598.74   39.70
   0  -5   2 1641.44   38.30
   0   5   2 1582.94   39.00
   0   5  -2 1577.54   36.80
   0   5   2 1589.34   36.80
   0   5  -2 1661.23   39.50
   0   5   2 1667.13   38.50
   0   5  -2 1644.04   39.40
   1  -5   2  117.99    4.30
  -1  -5  -2  134.79    4.10
  -1  -5  -2  128.49    4.70
   1  -5   2  134.59    4.00
   1   5   2  131.49    4.60
  -1   5  -2  131.59    4.70
  -1   5  -2  128.69    4.40
   1   5   2  124.39    4.10
   1   5   2  134.89    4.00
   1   5   2  130.29    4.10
  -1   5  -2  133.39    5.30
   2  -5   2  373.96    9.70
  -2  -5  -2  366.66    9.80
  -2  -5  -2  382.36   10.60
   2  -5   2  357.36   12.90
   2   5   2  385.76    9.90
   2   5   2  379.26   10.30
  -2   5  -2  377.56   11.60
   2   5   2  390.76    9.40
   2   5   2  379.86    9.60
  -2   5  -2  394.46   10.90
  -2   5  -2  376.26    9.80
   2   5   2  375.36   11.00
   3  -5   2   58.89    2.20
  -3  -5  -2   63.59    3.00
   3  -5   2   64.89    4.50
  -3  -5  -2   61.59    2.40
  -3  -5  -2   61.49    2.80
  -3   5  -2   56.49    2.60
   3   5   2   62.49    1.80
   3   5   2   63.49    3.60
   3   5   2   59.89    2.30
   3   5   2   61.99    3.10
  -3   5  -2   57.29    3.00
   3   5   2   58.79    2.00
  -3   5  -2   68.49    4.00
   4  -5   2 1004.10   26.50
  -4  -5  -2 1009.70   25.30
  -4  -5  -2 1020.70   24.60
  -4  -5  -2 1017.00   25.20
   4  -5   2 1020.40   24.20
   4   5   2 1013.60   24.50
  -4   5  -2 1033.20   26.20
   4   5   2 1031.30   26.20
  -4   5  -2 1042.60   24.90
  -4   5  -2  997.50   23.50
  -5  -5  -2  326.57    9.10
  -5  -5  -2  327.27    9.20
  -5  -5  -2  336.87    8.80
  -5   5  -2  335.67    8.80
   5   5   2  333.57    8.50
  -5   5  -2  329.47    8.70
   5   5   2  331.67   10.80
  -5   5  -2  335.67   10.10
  -5   5  -2  325.37   11.20
   5   5   2  348.17    9.90
  -6  -5  -2  742.23   18.50
  -6  -5  -2  765.12   18.90
  -6  -5  -2  769.42   18.30
   6   5   2  739.83   20.60
  -6   5  -2  731.53   17.70
   6   5   2  749.53   18.20
   6   5   2  730.63   18.00
  -6   5  -2  751.32   18.40
   6   5   2  735.53   19.10
  -6   5  -2  768.62   20.20
  -6   5  -2  758.32   21.50
  -7  -5  -2  272.87    7.80
  -7  -5  -2  277.27    7.30
  -7  -5  -2  262.07    7.20
  -7   5  -2  265.87    7.40
  -7   5  -2  282.47   10.40
   7   5   2  274.97    8.80
   7   5   2  278.37    9.80
  -7   5  -2  274.17    7.40
  -7   5  -2  280.37    9.00
   8  -5   2  152.28    7.40
  -8  -5  -2  151.58    4.40
  -8  -5  -2  153.28    4.40
  -8   5  -2  148.99    4.70
  -8   5  -2  147.29    7.20
  -8   5  -2  155.48    4.50
   8   5   2  148.49    6.70
   8   5   2  146.89    5.90
  -8   5  -2  150.68    6.00
   9  -5   2  165.68    8.00
  -9  -5  -2  175.68    4.70
  -9   5  -2  165.38    5.10
  -9   5  -2  163.58    7.70
  -9   5  -2  170.18    6.70
   9   5   2  160.28    6.50
   9   5   2  166.88    7.30
  10  -5   2   52.49    5.30
 -10  -5  -2   53.99    1.90
  10   5   2   56.69    3.70
  10   5   2   58.09    4.20
 -10   5  -2   50.49    4.30
 -10   5  -2   50.89    2.50
  11  -5   2  391.86   13.90
 -11   5  -2  383.76   10.00
  11   5   2  390.46   12.20
 -11   5  -2  377.06   13.20
  12  -5   2   57.09    5.80
  12   5   2   49.30    3.80
 -12   5  -2   53.29    2.60
  13  -5   2  289.47   12.00
  13   5   2  284.87   10.30
 -13   5  -2  279.67    7.90
  14  -5   2   42.50    5.70
 -14   5  -2   30.80    2.10
  14   5   2   33.00    4.60
  14   5   2   34.10    4.00
  15  -5   2   61.49    6.60
  15   5   2   60.99    4.70
  16  -5   2   15.60    3.90
  16   5   2   20.70    3.60
  17  -5   2  122.89    8.20
  17   5   2  113.09    6.70
  18  -5   2   18.70    4.20
  18   5   2   16.20    3.30
  19  -5   2    9.40    3.70
  19   5   2   13.00    3.20
  20  -5   2   28.50    5.10
  20   5   2   29.30    4.40
  21  -5   2   15.30    4.20
  21   5   2   13.90    3.40
  22  -5   2   33.50    5.50
  22   5   2   25.10    4.30
 -23  -5  -2   20.30    3.90
  23  -5   2   12.80    4.30
  23   5   2   15.30    3.70
 -23  -6   2   22.30    4.20
  23   6  -2   32.40    5.10
 -22  -6   2    4.90    2.60
  22   6  -2    2.00    2.40
 -21  -6   2   14.10    3.20
  21   6  -2   12.20    3.40
 -20  -6   2   46.20    5.30
  20   6  -2   38.00    5.30
 -19  -6   2   25.40    3.90
  19   6  -2   37.60    5.20
 -18  -6   2   24.60    4.00
 -18   6   2   21.00    2.50
  18   6  -2   23.30    3.90
 -17  -6   2   30.90    4.10
 -17   6   2   26.60    2.70
  17   6  -2   32.30    4.60
 -16  -6   2   29.40    3.90
 -16   6   2   25.60    2.60
  16   6  -2   27.60    4.00
 -15  -6   2    4.90    2.10
  15   6  -2    4.70    2.30
 -15   6   2    3.90    1.30
 -14  -6   2  123.99    6.20
 -14   6   2  120.59    4.80
  14   6  -2  135.09    7.00
 -13  -6   2   15.60    2.70
  13   6  -2   10.00    2.40
 -13   6   2   12.20    1.70
 -12  -6   2   30.10    1.70
 -12  -6   2   32.00    3.50
 -12   6   2   26.90    2.50
  12   6  -2   32.60    3.80
 -11  -6   2    2.20    0.70
 -11  -6   2    1.20    1.60
  11   6  -2    0.50    1.40
 -11   6   2    1.90    1.10
 -10  -6   2  161.88    5.00
 -10  -6   2  177.18    6.90
 -10   6   2  157.38    7.20
 -10   6   2  160.08    5.50
  10   6  -2  154.98    7.00
  -9  -6   2   95.99    4.90
  -9  -6   2   89.69    3.40
   9   6  -2   92.79    5.00
  -9   6   2   91.69    5.10
  -9   6   2   98.69    3.90
  -8  -6   2  313.87    8.60
  -8  -6   2  329.67   10.20
  -8   6   2  312.77   10.60
   8   6  -2  305.37   10.20
  -8   6   2  300.57    8.70
  -7  -6   2  124.19    4.20
  -7  -6   2  125.39    5.30
  -7   6   2  125.59    4.50
  -7   6   2  122.49    4.80
  -7   6   2  122.59    5.70
   7   6  -2  122.69    5.50
  -6  -6   2  101.99    3.80
  -6  -6   2  110.99    4.90
  -6   6   2  105.49    5.00
   6   6  -2  115.19    5.10
  -6   6   2  114.79    4.40
  -6   6   2  102.59    4.10
  -5  -6   2   90.19    4.30
  -5  -6   2   87.59    4.20
  -5  -6   2   84.79    3.30
   5  -6  -2   94.79    5.20
  -5   6   2   91.29    3.80
  -5   6   2   87.39    3.60
   5   6  -2   97.69    4.50
  -5   6   2   93.79    4.40
  -4  -6   2   86.89    4.00
  -4  -6   2   91.49    4.50
  -4  -6   2   89.59    3.40
   4  -6  -2   94.89    3.40
   4   6  -2   92.39    2.70
  -4   6   2   95.79    3.80
   4   6  -2   93.09    4.30
  -4   6   2   96.39    4.30
  -4   6   2   96.19    3.80
  -3  -6   2  569.94   16.60
  -3  -6   2  589.64   14.80
  -3  -6   2  586.74   15.50
   3  -6  -2  591.44   14.80
   3   6  -2  583.44   14.40
  -3   6   2  572.34   15.70
  -3   6   2  581.94   14.70
  -3   6   2  580.14   15.40
   3   6  -2  575.44   15.30
  -2  -6   2   88.29    3.20
   2  -6  -2   85.89    3.20
  -2  -6   2   90.59    3.90
   2  -6  -2   89.59    3.20
  -2  -6   2   84.79    4.50
  -2   6   2   82.79    3.60
   2   6  -2   83.59    3.40
  -2   6   2   85.99    3.50
  -2   6   2   88.99    3.70
   2   6  -2   88.29    3.30
   2   6  -2   81.59    3.90
  -1  -6   2    3.90    0.80
  -1  -6   2    5.80    1.50
  -1  -6   2    5.10    1.30
   1  -6  -2    4.00    0.70
   1   6  -2    4.40    1.00
  -1   6   2    2.90    1.00
   1   6  -2    6.70    1.10
  -1   6   2    3.40    0.80
  -1   6   2    2.90    0.70
   1   6  -2    5.00    1.20
   0  -6   2    0.60    0.90
   0  -6  -2   -0.30    0.70
   0  -6  -2   -0.10    0.40
   0  -6   2   -0.20    0.40
   0   6  -2   -0.50    0.50
   0   6  -2   -0.70    0.60
   0   6   2    0.70    0.80
   0   6   2    0.30    0.50
   0   6  -2    0.00    0.70
   0   6   2   -0.10    0.50
  -1  -6  -2   54.39    3.10
   1  -6   2   53.59    2.30
   1  -6   2   57.09    2.80
  -1  -6  -2   57.79    2.50
   1   6   2   61.59    2.30
   1   6   2   57.19    2.50
   1   6   2   54.19    3.00
  -1   6  -2   57.69    2.90
  -1   6  -2   62.69    3.40
  -1   6  -2   64.99    3.10
   2  -6   2   40.00    2.40
  -2  -6  -2   44.80    2.70
  -2  -6  -2   44.00    2.10
   2  -6   2   51.39    2.10
   2   6   2   45.60    2.10
  -2   6  -2   48.00    3.20
   2   6   2   42.90    1.80
   2   6   2   47.80    2.80
  -2   6  -2   43.10    2.40
  -2   6  -2   43.10    2.60
   3  -6   2  708.33   17.60
  -3  -6  -2  709.03   18.90
  -3  -6  -2  723.83   17.80
  -3   6  -2  728.63   19.90
   3   6   2  703.23   17.20
   3   6   2  699.73   17.00
  -3   6  -2  732.73   19.10
  -3   6  -2  705.93   17.40
   3   6   2  719.63   18.20
  -4  -6  -2   85.99    3.70
   4  -6   2   77.79    5.00
  -4  -6  -2   81.79    3.10
  -4   6  -2   81.19    3.90
  -4   6  -2   79.69    3.40
  -4   6  -2   90.09    4.90
   4   6   2   84.79    4.10
  -5  -6  -2  138.89    5.10
  -5  -6  -2  131.69    4.40
  -5   6  -2  139.29    5.50
   5   6   2  138.19    5.60
  -5   6  -2  138.69    4.70
  -5   6  -2  146.99    6.70
  -6  -6  -2   87.99    3.30
  -6   6  -2   86.39    3.50
  -6   6  -2   91.69    4.30
   6   6   2   84.49    4.30
  -7  -6  -2  188.28    5.60
  -7   6  -2  184.98    5.80
   7   6   2  189.38    7.10
  -7   6  -2  180.08    8.10
  -8  -6  -2  291.97    8.10
  -8   6  -2  294.37    8.20
   8   6   2  302.37    9.80
  -8   6  -2  285.37   11.10
  -9  -6  -2   54.09    2.40
  -9   6  -2   60.59    4.90
  -9   6  -2   57.49    2.80
   9   6   2   59.39    3.80
 -10  -6  -2  292.07    7.90
 -10   6  -2  278.07   11.40
 -10   6  -2  285.87    8.20
  10   6   2  298.17   10.20
 -11  -6  -2    7.20    0.90
 -11   6  -2    8.40    1.50
  11   6   2   11.80    2.60
 -11   6  -2    2.00    2.10
 -12   6  -2  192.08    6.00
 -12   6  -2  182.98    9.10
  12   6   2  176.88    7.80
  13   6   2   37.20    4.20
 -13   6  -2   27.10    4.30
  14   6   2  114.29    6.50
  15   6   2    0.70    1.80
  16  -6   2   93.49    7.30
  16   6   2   95.79    6.10
  17  -6   2    5.20    3.00
  17   6   2    4.10    2.20
  18   6   2   21.50    3.80
  19   6   2    7.70    3.10
  20   6   2   11.10    2.90
 -21  -6  -2   12.50    3.00
  21   6   2   11.80    3.50
 -22  -6  -2    1.60    2.00
  22   6   2    4.10    2.60
 -22  -7   2    0.20    2.30
  22   7  -2    1.50    2.20
 -21  -7   2    5.80    2.50
  21   7  -2    5.70    2.90
 -20  -7   2    0.00    2.10
  20   7  -2   -0.30    1.80
 -19  -7   2   -0.90    1.70
  19   7  -2    2.40    2.50
 -18  -7   2    3.50    2.10
  18   7  -2   -4.60    1.60
 -17  -7   2   -0.40    1.80
 -17   7   2    3.10    1.40
  17   7  -2    3.80    2.20
 -16  -7   2   -0.90    1.50
 -16   7   2    0.90    1.20
  16   7  -2    1.00    1.80
 -15  -7   2   -1.70    1.40
 -15   7   2    0.40    1.00
  15   7  -2   -1.80    1.20
 -14  -7   2    2.00    1.80
  14   7  -2    2.10    2.00
 -14   7   2    4.50    1.40
 -13  -7   2   35.50    4.30
  13   7  -2   28.50    4.00
 -13   7   2   33.40    2.60
 -12  -7   2   16.10    2.90
 -12   7   2   16.00    2.10
  12   7  -2   15.90    3.00
 -11  -7   2   -0.30    1.70
  11   7  -2   -1.00    1.30
 -11   7   2    1.20    1.10
 -10  -7   2  251.37    9.30
 -10   7   2  259.47    8.00
  10   7  -2  246.48    9.60
  -9  -7   2   44.80    3.70
  -9   7   2   47.70    2.80
   9   7  -2   48.10    3.90
  -8  -7   2   10.50    2.40
   8   7  -2    9.80    2.20
  -8   7   2    8.70    1.60
  -7  -7   2  302.27    9.80
  -7   7   2  284.07    8.60
   7   7  -2  280.67    9.80
  -6  -7   2   11.10    2.20
   6   7  -2   12.10    2.30
  -6   7   2    8.30    1.50
  -5  -7   2   -1.30    1.20
   5   7  -2   -0.50    1.30
  -5   7   2    2.70    1.00
  -5   7   2    2.60    1.20
  -4  -7   2   34.80    3.20
  -4   7   2   30.60    2.20
   4   7  -2   35.80    2.90
  -4   7   2   36.20    2.70
  -4   7   2   29.80    2.40
  -3  -7   2    2.50    0.80
  -3  -7   2    2.70    1.40
   3  -7  -2    2.50    0.70
  -3   7   2    2.60    1.10
   3   7  -2    2.50    1.20
  -3   7   2    2.40    1.10
  -3   7   2    2.60    0.90
  -2  -7   2    0.10    0.50
   2  -7  -2    0.00    0.50
  -2  -7   2   -1.40    0.90
   2   7  -2   -1.00    0.70
   2   7  -2   -0.10    0.60
  -2   7   2    0.40    0.90
  -2   7   2   -0.60    0.50
  -2   7   2   -0.10    0.60
  -1  -7   2  121.79    4.20
   1  -7  -2  120.39    4.20
  -1  -7   2  128.79    4.90
  -1   7   2  122.89    4.40
   1   7  -2  115.19    4.50
  -1   7   2  122.59    4.90
  -1   7   2  118.99    4.40
   1   7  -2  128.69    5.10
   0  -7   2   70.39    2.90
   0  -7   2   64.69    3.30
   0  -7  -2   69.59    2.90
   0  -7  -2   67.99    3.10
   0   7  -2   64.09    3.20
   0   7   2   68.09    3.60
   0   7   2   62.39    2.80
   0   7  -2   64.49    3.30
   0   7  -2   66.79    3.50
   1  -7   2   15.70    1.30
  -1  -7  -2   17.60    1.50
  -1   7  -2   14.90    1.80
  -1   7  -2   17.50    2.10
   1   7   2   17.60    1.30
   1   7   2   20.40    2.40
  -1   7  -2   11.80    1.80
   2  -7   2    0.50    0.50
  -2  -7  -2    0.40    0.60
  -2   7  -2   -0.10    0.90
  -2   7  -2   -0.70    0.90
   2   7   2    1.30    1.10
  -2   7  -2    0.70    0.80
  -3  -7  -2    1.40    0.70
  -3   7  -2    1.10    1.10
  -3   7  -2    1.80    1.10
   3   7   2    2.60    1.40
  -3   7  -2    2.00    1.00
  -4   7  -2   34.00    2.30
   4   7   2   35.90    3.50
  -4   7  -2   35.30    2.70
  -5   7  -2    8.30    1.60
  -5   7  -2    8.10    1.60
   5   7   2    9.70    2.00
  -6   7  -2   -1.20    0.80
   6   7   2   -0.60    1.10
  -7   7  -2   13.70    1.80
   7   7   2   13.50    2.60
   8   7   2  144.09    6.40
  -8   7  -2  124.69    4.80
   9   7   2   17.90    2.80
  -9   7  -2   12.90    1.80
  10   7   2   32.30    3.90
 -10   7  -2   32.60    2.30
  11   7   2    9.40    2.40
 -11   7  -2   14.30    1.90
  12   7   2    0.40    1.50
  13   7   2   39.40    4.50
  14   7   2    5.50    2.30
  15   7   2   12.80    3.30
  16   7   2    5.00    2.40
  17   7   2   -0.70    1.90
  18   7   2    0.40    2.20
 -19  -7  -2    1.80    2.00
  19   7   2   -1.50    1.50
 -20  -7  -2    8.00    2.80
  20   7   2   10.90    3.50
 -21  -7  -2    3.90    2.30
  21   7   2    8.10    2.90
 -20  -8   2    3.10    2.10
  20   8  -2   -0.90    2.00
 -19  -8   2    8.00    2.80
  19   8  -2    6.60    2.60
 -18  -8   2    1.50    2.20
  18   8  -2    1.60    2.10
 -17  -8   2   -3.10    1.30
  17   8  -2    3.10    2.30
 -16  -8   2    2.00    2.00
  16   8  -2   -0.60    1.80
 -15  -8   2    2.80    2.20
 -15   8   2   -1.00    1.00
  15   8  -2    0.70    1.80
 -14  -8   2    0.80    1.70
  14   8  -2   -0.10    1.70
 -14   8   2   -0.90    1.10
 -13  -8   2   -3.20    1.20
  13   8  -2   -1.50    1.50
 -13   8   2   -0.20    1.00
 -12  -8   2   17.40    3.10
  12   8  -2   26.20    3.90
 -12   8   2   18.80    2.40
 -11  -8   2   -1.80    1.50
 -11   8   2    2.80    1.30
  11   8  -2    0.70    1.90
 -10  -8   2    5.50    2.10
 -10   8   2   10.00    1.80
  10   8  -2    8.70    2.60
  -9  -8   2    5.70    2.20
   9   8  -2    6.80    2.20
  -9   8   2    6.70    1.60
  -8  -8   2    2.90    1.70
   8   8  -2    3.90    1.90
  -8   8   2    2.80    1.20
  -7  -8   2    2.00    1.70
  -7   8   2   -0.30    1.00
   7   8  -2    1.20    1.60
  -6  -8   2   20.90    3.00
   6   8  -2   20.40    2.90
  -6   8   2   23.80    2.70
  -5  -8   2   82.39    4.60
  -5   8   2   87.29    4.30
   5   8  -2   86.79    4.90
  -4  -8   2    1.80    1.40
   4   8  -2    0.20    1.10
  -4   8   2    1.00    1.20
  -4   8   2    0.70    0.90
  -3  -8   2    0.10    1.30
   3   8  -2    2.70    1.50
  -3   8   2   -1.50    0.90
   2  -8  -2   33.80    2.20
  -2  -8   2   35.60    2.70
   2   8  -2   31.90    3.30
  -2   8   2   36.00    3.40
  -2   8   2   28.00    2.20
   1  -8  -2    6.70    1.10
  -1   8   2    5.70    1.70
  -1   8   2    3.20    0.90
   1   8  -2    3.60    1.60
   0  -8  -2    0.40    0.60
   0  -8   2    0.70    0.60
   0   8   2    1.00    1.20
   0   8   2   -1.10    0.50
   0   8  -2   -0.90    0.70
   0   8  -2   -1.60    1.00
   1  -8   2   34.10    2.00
   1   8   2   34.10    2.80
  -1   8  -2   39.80    2.90
  -1   8  -2   33.40    2.60
  -2  -8  -2   15.30    2.20
  -2   8  -2   18.60    2.30
   2   8   2   16.40    2.50
  -3  -8  -2   22.40    2.60
   3   8   2   23.60    2.90
  -3   8  -2   29.00    2.90
  -3   8  -2   21.80    2.40
   4   8   2    2.00    1.50
  -4   8  -2    1.70    1.20
   5   8   2   85.39    4.80
  -5   8  -2   75.49    3.80
   6   8   2   43.60    3.50
  -6   8  -2   36.50    2.70
   7   8   2    2.50    1.60
  -7   8  -2    0.90    1.10
  -8   8  -2   59.59    3.40
   8   8   2   66.99    4.60
  -9   8  -2   18.30    2.30
   9   8   2   16.10    2.90
 -10   8  -2    1.90    1.30
  10   8   2    3.20    1.80
  11   8   2   26.60    3.80
  12   8   2    3.10    2.00
  13   8   2    5.00    2.30
  14   8   2   15.60    3.30
  15   8   2   -2.50    1.40
 -16  -8  -2    3.20    2.00
  16   8   2   10.00    3.10
 -17  -8  -2    1.30    1.90
  17   8   2    2.20    2.20
 -18  -8  -2    2.50    2.10
  18   8   2    0.30    1.90
 -19  -8  -2   -0.80    1.70
  19   8   2    1.10    2.40
 -20  -8  -2    0.80    1.90
  20   8   2    0.40    2.20
 -18  -9   2    0.60    2.30
  18   9  -2    3.60    2.70
 -17  -9   2   17.40    3.70
  17   9  -2   24.40    4.50
 -16  -9   2    0.40    2.10
  16   9  -2    0.20    2.20
 -15  -9   2   22.50    3.90
  15   9  -2   25.90    4.30
 -14  -9   2    0.90    2.00
 -14   9   2    1.40    1.30
  14   9  -2    2.30    2.30
 -13  -9   2   33.10    4.30
  13   9  -2   26.30    4.20
 -13   9   2   42.70    3.20
 -12  -9   2   19.80    3.40
 -12   9   2   24.20    3.00
  12   9  -2   15.60    3.20
 -11  -9   2   85.59    5.60
  11   9  -2   74.99    5.70
 -11   9   2   75.59    4.30
 -10  -9   2   -1.10    1.60
 -10   9   2   -1.10    1.10
  10   9  -2    4.70    2.20
  -9  -9   2   87.99    5.50
  -9   9   2   93.69    4.70
   9   9  -2   96.49    5.90
  -8  -9   2   50.09    4.20
   8   9  -2   60.49    4.70
  -8   9   2   55.79    3.60
  -7  -9   2   28.10    3.60
  -7   9   2   32.90    3.30
   7   9  -2   35.70    4.30
  -6  -9   2  146.29    6.70
  -6   9   2  135.79    5.90
   6   9  -2  126.19    6.50
  -5  -9   2   35.00    3.60
  -5   9   2   40.90    3.10
   5   9  -2   42.60    4.30
  -4  -9   2   43.80    3.60
   4   9  -2   49.99    3.90
  -4   9   2   48.60    3.40
  -3   9   2    1.60    1.50
   3   9  -2    0.70    1.40
  -2   9   2   65.09    4.10
   2   9  -2   64.59    4.10
  -1   9   2   16.40    2.60
   1   9  -2   14.00    2.50
   0   9   2   17.10    2.70
   0   9  -2   15.70    2.60
   1   9   2    7.30    2.20
  -1   9  -2    2.20    1.40
   2   9   2   78.19    4.70
  -2   9  -2   82.29    4.50
  -3   9  -2   10.50    2.20
   3   9   2    6.90    2.00
   4   9   2   68.69    4.60
  -4   9  -2   69.59    4.00
  -5  -9  -2   49.80    3.60
  -5   9  -2   44.30    3.30
   5   9   2   51.59    4.90
  -6  -9  -2   47.60    3.80
   6   9   2   50.19    4.10
  -6   9  -2   50.39    3.50
  -7  -9  -2   44.60    3.80
   7   9   2   55.99    4.40
  -7   9  -2   55.59    3.50
  -8  -9  -2    5.80    2.00
   8   9   2    5.00    2.00
  -8   9  -2   11.10    2.00
  -9  -9  -2   41.20    4.50
   9   9   2   38.90    4.50
 -10  -9  -2    0.30    1.70
  10   9   2   -0.50    1.40
 -11  -9  -2   23.20    3.70
  11   9   2   26.10    3.90
 -12  -9  -2    0.70    1.90
  12   9   2    0.20    1.50
 -13  -9  -2   20.60    3.40
  13   9   2   26.70    4.30
 -14  -9  -2    1.80    1.80
  14   9   2   -0.90    1.80
 -15  -9  -2   39.10    4.90
  15   9   2   40.20    5.20
 -16  -9  -2    5.70    2.60
  16   9   2    4.90    2.40
 -17  -9  -2   23.80    4.00
  17   9   2   31.50    5.00
 -18  -9  -2    0.10    2.00
  18   9   2    1.40    2.20
 -16 -10   2   24.90    4.50
  16  10  -2   23.80    4.30
 -15 -10   2    0.60    2.10
  15  10  -2    0.50    2.00
 -14 -10   2   68.59    5.50
  14  10  -2   62.79    6.70
 -13 -10   2    1.20    2.10
  13  10  -2   -0.90    2.10
 -13  10   2    2.70    1.80
 -12 -10   2   44.30    5.30
 -12  10   2   56.29    4.00
  12  10  -2   56.29    6.20
 -11 -10   2   -1.80    1.90
  11  10  -2   -2.00    1.40
 -11  10   2   -0.50    1.20
 -10 -10   2   65.59    5.00
  10  10  -2   53.99    5.70
 -10  10   2   49.10    3.60
  -9 -10   2   19.10    3.50
  -9  10   2   17.10    2.80
   9  10  -2   25.40    4.00
  -8 -10   2   68.09    5.00
   8  10  -2   72.59    5.30
  -8  10   2   69.29    4.40
  -7 -10   2    9.20    2.70
  -7  10   2   14.70    2.50
   7  10  -2   16.60    3.20
  -6  10   2   38.30    3.80
   6  10  -2   44.50    4.70
  -5  10   2   42.20    3.40
   5  10  -2   38.10    4.50
   4  10  -2   17.00    3.00
  -4  10   2   15.10    2.50
   3  10  -2   70.39    4.90
  -3  10   2   76.19    4.70
   2  10  -2   32.40    3.90
  -2  10   2   35.40    3.80
  -1  10   2  105.69    5.70
   1  10  -2  107.89    5.80
   0  10   2    2.60    1.60
   0  10  -2    0.80    1.50
   1  10   2   61.39    4.50
  -1  10  -2   59.59    4.20
   2  10   2    3.20    1.90
  -2  10  -2    4.10    1.80
  -3  10  -2   73.49    4.40
   3  10   2   69.29    4.80
  -4  10  -2   35.90    3.80
   4  10   2   36.40    4.30
  -5  10  -2   64.89    4.20
   5  10   2   72.79    5.10
  -6  10  -2   28.40    3.40
   6  10   2   35.00    4.40
  -7 -10  -2   46.00    4.60
   7  10   2   49.30    5.20
  -7  10  -2   46.20    3.50
  -8 -10  -2   60.69    4.70
   8  10   2   72.59    5.40
  -9 -10  -2   47.60    4.90
   9  10   2   40.10    4.80
 -10 -10  -2   57.89    4.90
  10  10   2   67.39    5.40
 -11 -10  -2   -2.80    1.60
  11  10   2    4.20    2.60
 -12 -10  -2   53.09    4.60
  12  10   2   48.90    5.70
 -13 -10  -2    3.50    2.40
  13  10   2    5.00    2.70
 -14 -10  -2   65.49    5.40
  14  10   2   52.49    6.10
 -15 -10  -2    5.60    2.80
  15  10   2    6.10    2.90
 -16 -10  -2   26.60    4.40
  16  10   2   22.50    4.40
 -13 -11   2   26.20    4.40
  13  11  -2   37.40    5.30
 -12 -11   2   12.80    3.50
  12  11  -2    7.60    3.00
 -11 -11   2   22.70    3.90
  11  11  -2   21.90    4.10
 -11  11   2   36.00    4.00
 -10 -11   2   13.50    3.10
  10  11  -2   18.10    3.90
 -10  11   2   20.20    3.20
  -9 -11   2   15.30    3.30
   9  11  -2   13.00    3.50
  -9  11   2   10.40    2.50
   8  11  -2    0.90    2.10
  -8  11   2   -1.50    1.30
   7  11  -2   31.10    4.50
  -7  11   2   28.00    3.70
  -6  11   2   17.90    2.90
   6  11  -2   17.80    3.50
  -5  11   2   28.00    3.70
   5  11  -2   20.00    3.60
   4  11  -2   16.00    3.30
  -4  11   2   22.00    3.20
   3  11  -2   14.90    3.00
  -3  11   2   17.80    2.90
   2  11  -2   21.10    3.30
  -2  11   2   22.20    3.30
  -1  11   2    8.00    2.40
   1  11  -2    8.40    2.40
   0  11   2   57.89    4.50
   0  11  -2   52.09    5.10
  -1  11  -2    4.70    2.00
   1  11   2    1.10    1.90
   2  11   2   54.39    4.50
  -2  11  -2   48.60    4.00
  -3  11  -2   11.50    2.60
   3  11   2   14.50    2.90
   4  11   2   46.40    5.10
  -4  11  -2   46.70    4.60
   5  11   2   21.00    3.80
  -5  11  -2   24.60    3.40
   6  11   2   11.70    2.90
   7  11   2    6.30    2.50
   8  11   2    4.00    2.30
   9  11   2   12.80    3.10
 -10 -11  -2    9.50    3.20
  10  11   2    4.70    2.30
 -11 -11  -2   18.80    3.80
  11  11   2   33.10    5.00
 -12 -11  -2   -1.70    1.70
  12  11   2    0.20    1.80
 -13 -11  -2   13.30    3.20
  13  11   2    9.60    3.20
   9  12  -2    4.70    2.70
  -9  12   2    1.20    1.80
   8  12  -2    6.40    2.70
  -8  12   2    2.00    1.90
   7  12  -2    1.60    2.00
  -7  12   2    6.70    2.30
   6  12  -2   -0.60    1.70
  -6  12   2    2.90    1.90
   5  12  -2    1.10    2.10
  -5  12   2    1.30    1.60
  -4  12   2    1.70    2.00
   4  12  -2    0.90    1.90
   3  12  -2   13.60    3.30
  -3  12   2   13.50    3.00
  -2  12   2    6.00    2.50
   2  12  -2    5.40    2.20
  -1  12   2    2.90    1.90
   1  12  -2    1.80    1.80
   0  12   2    3.40    2.00
   0  12  -2    3.60    2.20
  -1  12  -2    3.80    1.90
   1  12   2    5.00    2.40
  -2  12  -2    2.90    2.00
   2  12   2    1.40    2.00
   3  12   2    7.70    2.60
  -3  12  -2   10.20    2.70
  -4  12  -2    6.50    2.40
   4  12   2    7.30    2.70
   5  12   2    0.70    1.80
   6  12   2   -0.70    1.80
   7  12   2    0.90    1.90
   8  12   2    1.30    1.90
  26   0  -3   -0.60    1.90
 -26   0   3   -0.70    1.30
  25   0  -3    1.40    1.80
 -25   0   3    2.00    1.20
  24   0  -3    0.80    1.80
 -24   0   3   -1.80    0.90
  23   0  -3    1.80    1.70
 -23   0   3    0.10    1.00
  22   0  -3    1.50    1.80
 -22   0   3    0.20    0.90
 -21   0   3    1.10    1.00
  21   0  -3    0.10    1.40
  20   0  -3    0.80    1.50
 -20   0   3    0.00    0.80
 -19   0   3   -2.10    1.30
 -19   0   3    0.10    1.00
  19   0  -3    1.50    1.70
  18   0  -3    4.30    2.00
 -18   0   3    1.70    1.10
 -18   0   3   -1.90    1.30
 -17   0   3    0.10    1.00
 -17   0   3   -3.40    1.40
  17   0  -3   -0.50    1.50
 -16   0   3   -2.60    1.10
 -16   0   3    1.80    1.00
  16   0  -3    1.70    1.50
 -15   0   3    0.10    1.10
  15   0  -3   -0.10    1.20
 -15   0   3    1.10    0.80
  14   0  -3    3.00    1.60
  14   0  -3   -0.60    1.10
 -14   0   3   -1.60    1.10
 -14   0   3    2.40    1.00
  13   0  -3   -0.30    1.20
 -13   0   3   -1.90    0.90
  13   0  -3    0.10    0.90
 -13   0   3    0.60    0.60
  12   0  -3   -0.20    1.00
 -12   0   3   -1.00    0.80
 -12   0   3   -0.10    0.50
  12   0  -3   -0.30    0.80
 -11   0   3   -3.30    0.80
  11   0  -3    0.70    1.10
 -11   0   3   -0.30    0.60
  11   0  -3    2.40    1.10
  10   0  -3    1.10    1.00
 -10   0   3    0.40    0.60
 -10   0   3   -1.30    0.80
   9   0  -3    1.30    1.00
  -9   0   3   -0.20    0.40
  -9   0   3   -0.30    0.80
   8   0  -3   -0.30    0.80
  -8   0   3    0.00    0.50
  -8   0   3   -1.00    0.50
  -7   0   3    0.60    1.90
  -6   0   3   -1.10    2.10
   6   0  -3   -2.10    3.10
  -5   0   3    1.10    3.30
   5   0  -3   -0.30    3.40
   4   0  -3   -0.20    3.50
  -4   0   3   -0.50    3.30
  -3   0   3    1.80    3.30
   3   0  -3   -0.70    3.10
  -2   0   3   -0.80    0.10
   2   0  -3   -0.70    0.10
   2   0  -3   -0.70    0.10
  -2   0   3    0.00    3.10
  -2   0   3   -0.90    0.10
   2   0  -3   -1.40    1.00
   2   0  -3   -0.90    0.20
  -2   0   3    0.10    0.50
  -1   0   3   -0.90    0.10
   1   0  -3    1.60    2.40
   1   0  -3   -0.50    0.10
   1   0  -3   -0.40    0.50
  -1   0   3   -0.70    0.40
  -1   0   3    0.30    2.60
   1   0  -3   -0.60    0.20
   0   0   3   -0.10    0.10
   0   0   3   -0.20    0.20
   0   0   3   -0.20    0.10
   0   0  -3   -0.30    0.10
   0   0  -3   -0.30    0.10
   0   0   3    1.60    2.50
   0   0  -3   -0.20    0.10
   1   0   3    0.10    0.10
   1   0   3   -1.00    2.30
  -1   0  -3    0.10    0.10
  -1   0  -3    0.00    0.10
  -1   0  -3    0.20    0.10
   2   0   3   -1.00    2.30
   5   0   3    0.10    2.30
   6   0   3   -1.90    2.50
   7   0   3    0.40    0.90
   7   0   3   -0.40    0.90
   7   0   3   -1.00    2.70
   8   0   3    1.60    1.30
   8   0   3   -0.10    0.90
   8   0   3   -0.10    2.60
   9   0   3    0.00    1.10
   9   0   3   -1.60    0.80
  10   0   3    1.40    1.10
  10   0   3   -1.10    0.80
  10   0   3    0.40    0.90
  11   0   3   -0.30    0.80
  11   0   3   -0.80    0.90
  11   0   3   -0.70    1.00
  12   0   3   -1.00    1.00
  12   0   3    0.20    1.20
  12   0   3    0.60    0.90
  13   0   3   -1.80    1.00
  13   0   3    0.90    1.40
  13   0   3    0.90    1.10
  14   0   3   -0.10    1.00
  14   0   3   -0.70    1.00
  14   0   3    1.30    1.20
  15   0   3    0.70    1.30
 -15   0  -3   -0.50    0.50
  15   0   3   -0.50    1.30
  15   0   3   -1.70    0.80
  16   0   3    0.60    1.50
  16   0   3   -1.20    1.00
  16   0   3    0.10    1.30
 -16   0  -3    0.00    0.60
  17   0   3   -0.90    1.20
 -17   0  -3    0.40    0.70
  17   0   3    1.20    1.60
  17   0   3   -0.50    1.30
 -18   0  -3   -0.50    0.70
  18   0   3   -1.00    1.20
  18   0   3   -0.60    1.50
  18   0   3   -0.50    1.30
  19   0   3    0.70    1.50
  19   0   3    0.10    1.80
 -19   0  -3   -1.10    0.80
  20   0   3    1.50    1.80
 -20   0  -3    0.10    0.80
 -26  -1   3    2.40    1.50
  26  -1  -3    2.30    2.10
  26   1  -3    3.30    2.10
 -26   1   3    2.20    1.40
 -25  -1   3   32.90    3.20
  25  -1  -3   26.40    3.80
 -25   1   3   27.30    2.90
  25   1  -3   28.40    4.30
 -24  -1   3    2.60    1.30
  24  -1  -3    1.30    1.90
  24   1  -3    2.30    2.00
 -24   1   3    4.80    1.50
  23  -1  -3    1.70    1.90
 -23  -1   3    2.50    1.20
 -23   1   3    3.50    1.40
  23   1  -3   -0.30    1.70
 -22  -1   3    1.00    1.20
  22  -1  -3    0.60    1.60
  22   1  -3   -2.40    1.60
 -22   1   3    1.50    1.10
 -21  -1   3    3.20    1.30
 -21  -1   3    1.60    1.80
  21  -1  -3    5.50    2.00
  21   1  -3    5.00    2.30
 -21   1   3    6.00    1.40
 -20  -1   3    9.70    1.70
 -20  -1   3    9.10    2.20
  20  -1  -3    8.50    2.30
  20   1  -3    7.10    2.50
 -20   1   3   12.50    1.80
 -19  -1   3    1.00    1.50
  19  -1  -3    3.00    1.90
 -19  -1   3    0.80    0.90
 -19   1   3   -1.20    0.90
  19   1  -3    6.10    2.10
 -18  -1   3   18.70    2.70
 -18  -1   3   18.20    2.00
  18  -1  -3   18.10    2.70
 -18   1   3   14.40    1.80
  18   1  -3   20.70    3.10
  17  -1  -3   13.30    2.50
 -17  -1   3   10.50    2.20
 -17  -1   3    9.60    1.60
  17   1  -3   16.80    2.90
 -17   1   3   18.40    2.00
  16  -1  -3   24.60    3.10
 -16  -1   3   22.50    2.80
  16  -1  -3   29.70    3.30
 -16   1   3   25.30    1.90
  16   1  -3   25.90    3.40
 -16   1   3   26.20    2.60
 -15  -1   3   22.80    2.60
  15  -1  -3   26.50    3.20
  15  -1  -3   30.40    3.20
 -15   1   3   24.30    1.80
 -15   1   3   27.40    2.50
  15   1  -3   24.20    3.10
  14  -1  -3   92.89    4.50
 -14  -1   3   94.09    4.40
  14  -1  -3   89.69    4.80
 -14   1   3   85.09    3.90
 -14   1   3   96.09    3.50
  14   1  -3   87.49    4.70
 -13  -1   3   30.50    2.30
  13  -1  -3   28.70    2.80
  13  -1  -3   31.10    3.20
  13   1  -3   27.60    3.00
 -13   1   3   26.30    1.70
 -13   1   3   28.20    2.00
  13   1  -3   31.10    2.90
 -12  -1   3  246.08    7.60
  12  -1  -3  235.58    7.70
  12  -1  -3  251.97   20.30
  12  -1  -3  229.58    8.00
 -12   1   3  239.88    7.10
  12   1  -3  242.58    7.60
 -12   1   3  240.38    6.60
  12   1  -3  250.77    8.20
 -11  -1   3  947.81   31.70
  11  -1  -3  930.91   22.90
  11  -1  -3  875.41   40.60
  11  -1  -3  936.61   23.00
 -11  -1   3  966.80   23.30
 -11   1   3  952.90   21.60
  11   1  -3  931.91   23.40
 -11   1   3  942.51   22.70
  10  -1  -3  233.88    7.20
  10  -1  -3  224.68    7.30
 -10  -1   3  256.77   15.70
 -10  -1   3  236.68    7.10
  10  -1  -3  236.18   17.70
 -10   1   3  234.78    6.20
  10   1  -3  230.98    7.60
 -10   1   3  233.88    6.70
  -9  -1   3  123.79   12.30
   9  -1  -3  118.59   13.90
   9  -1  -3  122.19    4.40
  -9  -1   3  118.79    4.30
   9  -1  -3  116.59    4.60
  -9   1   3  117.79    3.60
   9   1  -3  117.99    4.70
   8  -1  -3  163.18   12.20
  -8  -1   3  155.08   13.10
  -8  -1   3  139.99    4.70
   8  -1  -3  143.69    4.90
   8   1  -3  145.79    5.20
  -8   1   3  146.39    4.10
   7  -1  -3  110.89    9.30
  -7  -1   3  111.99    3.80
  -6  -1   3   34.20    1.80
   6  -1  -3   47.80    6.90
  -6   1   3   38.40    1.20
  -5  -1   3  626.04   15.20
   5  -1  -3  621.14   23.60
  -5  -1   3  664.73   15.30
  -5   1   3  658.33   15.50
   4  -1  -3   42.30    5.30
  -4  -1   3   34.60    1.20
  -4  -1   3   34.50    1.30
  -4   1   3   34.80    1.20
   3  -1  -3 1965.30   48.40
  -3  -1   3 2086.69   46.90
  -3  -1   3 2083.79   48.00
  -3  -1   3 2049.70   48.90
   3   1  -3 2003.50   48.00
  -3   1   3 1990.10   47.70
   3   1  -3 2006.20   47.70
  -3   1   3 1975.10   48.30
  -2  -1   3 1032.10   23.80
   2  -1  -3  990.40   23.40
   2  -1  -3  971.50   24.00
  -2  -1   3 1002.10   24.00
   2  -1  -3  990.50   23.50
  -2   1   3  995.20   23.50
   2   1  -3 1008.60   23.50
  -2   1   3  967.50   23.60
   2   1  -3  975.60   23.70
   2   1  -3  995.30   23.10
   1  -1  -3  809.42   19.00
   1  -1  -3  816.02   18.80
  -1  -1   3  794.02   19.20
   1  -1  -3  790.62   19.00
  -1  -1   3  801.92   20.20
   1   1  -3  786.42   19.20
  -1   1   3  781.62   18.90
   1   1  -3  831.12   20.00
  -1   1   3  816.32   19.00
   1   1  -3  789.02   18.70
   0  -1   3  872.61   22.10
   0  -1  -3  895.31   20.50
   0  -1   3  883.31   20.60
   0  -1  -3  902.11   20.90
   0   1  -3  894.31   20.60
   0   1   3  856.21   21.00
   0   1  -3  879.91   21.10
   0   1   3  855.81   20.90
   0   1   3  878.11   20.50
  -2  -1  -3 2069.19   57.99
  -2   1  -3 1838.62   46.10
   2   1   3 2073.99   47.10
  -3  -1  -3 1420.86   33.40
  -3  -1  -3 1415.56   43.50
  -4  -1  -3  336.17   15.50
  -5  -1  -3  410.36   18.40
   5   1   3  384.76   11.50
  -6  -1  -3   80.79    9.20
   6  -1   3   72.29    3.50
   6   1   3   75.59    3.70
   6   1   3   72.79    3.70
  -7  -1  -3   19.70    3.70
   7  -1   3   23.50    2.50
   7   1   3   22.20    2.60
   7   1   3   20.30    2.40
   8  -1   3  175.48    6.50
   8  -1   3  166.48    6.10
   8   1   3  167.68    6.60
   8   1   3  173.88    6.50
   9  -1   3    2.40    1.30
   9  -1   3    0.90    1.00
   9   1   3    4.20    1.60
   9   1   3    3.30    1.40
   9   1   3    2.30    1.00
  10  -1   3  206.48    7.40
  10  -1   3  224.88    7.90
  10   1   3  213.28    6.90
  10   1   3  221.68    8.00
  10   1   3  199.38    7.80
  11  -1   3   36.00    3.50
  11  -1   3   34.70    3.60
  11  -1   3   32.10    2.30
  11   1   3   42.40    4.10
  11   1   3   32.00    2.50
  11   1   3   38.30    3.80
 -11   1  -3   36.00    1.60
  12  -1   3   17.80    2.50
  12  -1   3   18.80    2.80
  12  -1   3   12.70    1.80
  12   1   3   20.30    3.00
  12   1   3   10.80    1.90
  12   1   3   18.30    2.80
 -12   1  -3   13.40    1.10
  13  -1   3    1.70    1.30
  13  -1   3    1.20    1.20
  13  -1   3    1.60    1.10
  13   1   3    2.20    1.60
 -13   1  -3    1.10    0.70
  13   1   3    2.00    1.50
  13   1   3    2.20    1.20
  14  -1   3   35.80    3.00
  14  -1   3   36.20    2.70
  14  -1   3   35.70    4.30
  14   1   3   36.30    2.90
 -14   1  -3   35.80    1.90
  14   1   3   38.10    4.30
  14   1   3   45.00    4.50
  15  -1   3   42.10    3.00
  15  -1   3   56.59    5.40
  15  -1   3   44.30    3.50
  15   1   3   52.09    4.20
  15   1   3   51.29    3.50
  15   1   3   53.69    4.10
 -15   1  -3   45.10    2.20
  16  -1   3    2.60    1.40
  16  -1   3    0.30    1.10
  16  -1   3   -0.10    1.30
  16   1   3   -0.40    1.30
  16   1   3    2.00    1.70
  16   1   3   -0.40    1.30
 -16   1  -3    2.20    0.80
  17  -1   3   97.69    6.10
  17  -1   3  103.19    4.90
  17   1   3  103.09    6.20
 -17   1  -3   98.69    3.70
  17   1   3  100.39    5.30
  17   1   3  107.79    6.00
  18  -1   3    9.80    2.80
 -18   1  -3   21.40    1.70
  18   1   3   16.90    2.90
  18   1   3   16.00    2.90
  18   1   3   21.90    3.80
  19  -1   3   67.89    5.40
  19   1   3   64.69    6.50
  19   1   3   66.99    4.70
  20  -1   3    3.80    2.20
 -20  -1  -3   -0.40    0.80
  20   1   3    0.90    1.70
  21  -1   3   47.20    5.60
 -21  -1  -3   49.60    3.00
 -26  -2   3   27.60    3.20
  26   2  -3   21.20    4.40
  25  -2  -3   13.60    3.50
 -25  -2   3   19.80    2.70
 -25   2   3   20.90    2.60
  25   2  -3   15.00    3.70
 -24  -2   3   12.60    3.10
 -24  -2   3   14.40    2.30
  24  -2  -3   12.90    2.90
 -24   2   3   13.70    2.10
  24   2  -3   13.80    3.40
 -23  -2   3   27.20    3.90
  23  -2  -3   21.20    3.30
 -23  -2   3   22.60    2.60
 -23   2   3   22.50    2.60
  23   2  -3   20.00    3.70
  22  -2  -3   19.90    3.30
 -22  -2   3   17.70    2.20
 -22  -2   3   15.00    3.10
  22   2  -3   19.90    3.50
 -22   2   3   27.70    2.70
 -21  -2   3   41.20    4.40
 -21  -2   3   48.90    3.00
  21  -2  -3   40.50    4.10
 -21   2   3   42.80    2.80
  21   2  -3   47.50    5.00
  20  -2  -3   -0.60    1.20
 -20  -2   3   -0.90    1.60
  20   2  -3   -1.30    1.70
 -20   2   3    0.70    0.90
 -19  -2   3   87.69    5.00
  19  -2  -3   82.39    4.80
  19   2  -3   86.59    5.60
 -19   2   3   86.89    3.80
  18  -2  -3    6.30    2.00
 -18  -2   3    3.20    1.70
 -18   2   3    4.60    1.20
  18   2  -3    7.40    2.20
  17  -2  -3  113.39    6.20
  17  -2  -3  121.49    5.60
 -17  -2   3  111.79    5.40
 -17   2   3  112.19    4.30
  17   2  -3  106.19    5.80
 -16  -2   3    5.40    1.60
  16  -2  -3    6.10    2.10
  16  -2  -3    5.90    1.70
 -16   2   3    4.50    1.10
  16   2  -3    5.20    1.90
 -15  -2   3   63.79    3.70
  15  -2  -3   66.59    4.50
  15  -2  -3   60.49    3.70
  15   2  -3   65.89    4.20
 -15   2   3   61.59    2.80
 -14  -2   3  321.97   15.10
  14  -2  -3  332.77   11.20
  14  -2  -3  322.77   10.10
 -14  -2   3  346.37   10.50
  14   2  -3  338.37   11.00
 -14   2   3  338.17    8.90
 -13  -2   3  275.67    8.80
  13  -2  -3  295.27    8.90
 -13  -2   3  255.07   18.10
  13  -2  -3  271.37    9.60
 -13   2   3  271.37    7.80
 -13   2   3  282.97    7.60
  13   2  -3  266.37    9.40
  12  -2  -3  362.96   10.30
 -12  -2   3  352.06   10.40
  12  -2  -3  327.67   19.40
 -12  -2   3  354.76   21.50
  12  -2  -3  347.87   11.00
  12   2  -3  344.47   10.90
  12   2  -3  328.37   10.00
 -12   2   3  351.16    9.30
 -12   2   3  367.86    9.10
 -11  -2   3  331.17    9.70
  11  -2  -3  330.77   17.30
  11  -2  -3  315.37   10.30
  11  -2  -3  325.47    9.50
 -11   2   3  336.67    8.50
  11   2  -3  331.77   10.30
  10  -2  -3    2.30    1.00
  10  -2  -3    1.40    1.30
 -10  -2   3   -0.70    0.80
 -10   2   3    0.40    0.60
  10   2  -3    0.10    0.90
  -9  -2   3   53.59    2.80
   9  -2  -3   52.39    2.80
   9  -2  -3   54.09    3.40
  -9   2   3   58.59    2.10
  -9   2   3   55.59    2.20
   9   2  -3   51.49    3.10
  -8  -2   3 1019.20   23.50
   8  -2  -3  991.80   24.30
   8  -2  -3  977.70   23.40
  -8  -2   3 1008.60   23.50
  -8  -2   3  973.90   24.20
  -8   2   3 1008.40   24.10
  -8   2   3  986.60   22.60
   8   2  -3  989.80   24.10
  -7  -2   3    1.10    0.80
  -7  -2   3    1.00    0.30
  -7  -2   3    1.00    0.40
  -7   2   3    0.90    0.40
   7   2  -3    0.60    0.80
  -6  -2   3  189.88    5.00
  -6  -2   3  192.98    5.10
  -6  -2   3  190.18    5.80
  -6   2   3  190.08    5.20
  -5  -2   3   59.79    2.10
  -5  -2   3   54.39    2.50
  -5  -2   3   61.39    2.10
  -5   2   3   59.89    2.10
  -5   2   3   65.59    2.50
  -5   2   3   61.59    2.40
  -4  -2   3  346.27    9.00
  -4  -2   3  338.37    9.20
  -4  -2   3  361.36    8.30
   4  -2  -3  344.17    9.00
  -4  -2   3  355.86    9.20
  -4  -2   3  363.56    8.80
  -4   2   3  355.96    9.10
  -4   2   3  348.17    9.20
   4   2  -3  345.37    8.70
   4   2  -3  356.66    8.60
  -4   2   3  346.37    8.90
  -3  -2   3  875.81   20.10
  -3  -2   3  879.21   21.20
   3  -2  -3  853.41   20.70
   3  -2  -3  821.82   20.80
  -3  -2   3  850.01   20.70
  -3  -2   3  837.32   20.80
   3  -2  -3  864.31   20.90
  -3   2   3  853.21   20.60
   3   2  -3  842.52   20.60
  -3   2   3  874.01   20.70
   3   2  -3  845.52   19.80
  -3   2   3  855.91   20.40
  -2  -2   3 2777.32   66.49
   2  -2  -3 2777.02   64.79
   2  -2  -3 2814.82   65.09
  -2  -2   3 2814.02   65.19
   2  -2  -3 2770.92   67.19
  -2   2   3 2740.73   65.99
   2   2  -3 2842.62   64.89
   2   2  -3 2715.43   65.19
  -2   2   3 2746.83   65.79
   2   2  -3 2803.62   66.09
  -2   2   3 2836.42   65.39
   2   2  -3 2778.52   65.89
  -1  -2   3 4212.28   98.49
   1  -2  -3 4096.09   98.59
  -1  -2   3 4218.58   97.89
   1  -2  -3 4167.28   99.39
   1  -2  -3 3935.21   98.59
  -1   2   3 4253.87   99.49
   1   2  -3 4278.47   98.29
  -1   2   3 4082.09   98.19
  -1   2   3 4305.07   98.59
   1   2  -3 4055.59   97.39
   0  -2  -3 1601.34   37.80
   0  -2   3 1568.84   39.30
   0  -2  -3 1616.04   37.30
   0  -2   3 1646.44   37.20
   0  -2  -3 1591.74   37.20
   0   2  -3 1559.64   37.20
   0   2   3 1612.14   38.50
   0   2   3 1568.84   37.20
   0   2   3 1608.24   37.80
  -1  -2  -3    5.90    0.50
  -1  -2  -3    5.70    0.50
   1  -2   3    4.80    0.50
   1  -2   3    6.30    1.30
  -1  -2  -3    5.20    0.50
   1   2   3    5.70    0.50
  -1   2  -3    4.60    0.50
   1   2   3    6.30    0.40
  -1   2  -3    4.10    1.20
   1   2   3    4.90    0.50
   2  -2   3    2.80    0.60
  -2  -2  -3    2.30    0.30
  -2  -2  -3    1.40    0.30
   2  -2   3    2.20    0.20
  -2  -2  -3    1.70    0.30
  -2   2  -3    2.40    0.90
  -2   2  -3    1.20    0.30
  -3  -2  -3   70.49    2.00
  -3  -2  -3   68.99    1.80
  -3  -2  -3   69.69    1.80
  -3   2  -3   71.39    3.00
  -3   2  -3   67.69    1.90
   3   2   3   67.79    2.00
   4  -2   3    7.20    1.30
  -4  -2  -3    4.80    0.40
   4   2   3    5.40    1.30
  -5  -2  -3  419.86    9.90
   5  -2   3  396.46   11.20
   5   2   3  410.46   12.10
   6  -2   3  351.26   10.20
   6   2   3  345.87   10.80
   7  -2   3  746.03   19.10
   7   2   3  741.93   20.20
  -8  -2  -3    2.20    2.00
   8  -2   3    4.50    1.50
   8   2   3    0.80    1.10
   8   2   3    2.10    1.10
   8   2   3    1.60    1.30
  -9  -2  -3  241.78   13.20
   9  -2   3  259.17    8.60
   9   2   3  253.67    8.70
   9   2   3  237.68    7.50
   9   2   3  251.77    9.00
 -10  -2  -3  124.59   10.30
  10  -2   3  128.39    5.20
  10  -2   3  125.69    5.80
  10   2   3  142.09    6.10
  10   2   3  129.39    5.10
  10   2   3  136.99    6.20
  11  -2   3  654.03   16.10
  11  -2   3  683.33   18.30
  11  -2   3  619.54   17.30
  11   2   3  645.94   18.10
  11   2   3  644.34   18.80
  11   2   3  655.33   17.10
 -11   2  -3  663.93   15.20
  12  -2   3    5.60    1.40
  12  -2   3    3.20    1.10
  12  -2   3    4.80    1.80
  12   2   3    2.90    1.50
  12   2   3    2.30    1.20
 -12   2  -3    3.60    0.80
  12   2   3    4.00    1.60
  13  -2   3   14.80    2.20
  13  -2   3   18.30    3.10
  13  -2   3   15.90    1.90
  13   2   3   15.20    2.80
  13   2   3   16.10    2.40
  13   2   3   10.60    2.40
 -13   2  -3   14.50    1.20
  14  -2   3   63.99    4.60
  14  -2   3   63.79    3.30
  14   2   3   66.09    4.10
  14   2   3   61.69    4.50
 -14   2  -3   66.69    2.60
  14   2   3   70.29    4.70
  15  -2   3   31.00    2.40
  15  -2   3   25.60    3.70
  15   2   3   35.40    4.30
 -15   2  -3   29.60    1.80
  15   2   3   30.50    3.50
  15   2   3   27.30    3.60
  16  -2   3   48.90    5.30
  16  -2   3   46.30    3.50
  16   2   3   44.10    3.70
 -16   2  -3   45.60    2.30
  16   2   3   46.50    5.10
  16   2   3   53.59    4.40
  17  -2   3   72.49    5.30
  17   2   3   72.09    5.20
  17   2   3   69.69    5.10
 -17   2  -3   69.19    3.00
  17   2   3   61.39    4.40
  18  -2   3   34.70    4.60
  18   2   3   38.70    4.60
  18   2   3   42.00    4.50
  18   2   3   40.10    5.00
  19  -2   3   52.99    5.80
  19   2   3   39.80    4.40
  20  -2   3   88.99    6.50
  20   2   3   94.49    5.70
  21  -2   3    2.50    2.20
  21   2   3    2.50    2.00
  22  -2   3   58.99    6.60
  22   2   3   67.89    5.20
 -23  -2  -3   -1.90    0.90
 -25  -3   3   22.10    2.90
 -25  -3   3   16.50    3.70
  25   3  -3   22.20    4.00
 -24  -3   3   10.90    2.00
 -24  -3   3   16.30    3.40
 -24   3   3    9.20    1.90
  24   3  -3   13.90    3.30
 -23  -3   3    2.20    1.90
  23  -3  -3    3.90    1.90
 -23   3   3    2.30    1.30
  23   3  -3    1.70    2.20
 -22  -3   3   61.99    4.80
  22  -3  -3   52.19    4.10
  22   3  -3   59.89    6.10
 -22   3   3   56.29    3.40
 -21  -3   3   -0.10    1.60
  21  -3  -3   -1.00    1.20
  21   3  -3   -0.80    1.70
 -21   3   3   -0.10    0.90
 -20  -3   3   64.29    4.80
  20  -3  -3   60.69    4.30
  20   3  -3   62.59    4.90
 -20   3   3   57.79    3.20
  19  -3  -3    5.60    1.80
 -19  -3   3    6.50    2.20
  19   3  -3    4.00    2.10
 -19   3   3    8.10    1.50
  18  -3  -3   47.60    3.60
 -18  -3   3   50.29    3.90
  18  -3  -3   49.40    5.60
  18   3  -3   56.09    4.60
 -18   3   3   50.79    2.90
 -17  -3   3   41.50    4.10
  17  -3  -3   41.20    3.90
  17  -3  -3   38.40    4.90
 -17   3   3   39.10    2.50
  17   3  -3   42.10    4.50
  16  -3  -3  203.98    9.10
 -16  -3   3  178.48   14.10
 -16  -3   3  202.28    5.20
  16  -3  -3  204.48    7.50
 -16  -3   3  214.28    8.00
 -16   3   3  209.98    6.40
  16   3  -3  199.08    8.50
  15  -3  -3  133.09    5.50
 -15  -3   3  125.29    3.40
  15  -3  -3  117.49    6.60
 -15  -3   3  118.69    5.60
 -15  -3   3  133.19   16.90
 -15   3   3  127.79    4.50
  15   3  -3  128.99    6.30
 -14  -3   3  145.89    6.10
  14  -3  -3  144.99    7.10
  14  -3  -3  146.59    5.70
 -14  -3   3  144.69    3.90
 -14   3   3  145.39    4.80
  14   3  -3  147.39    6.70
 -14   3   3  149.69    4.90
  13  -3  -3   43.40    4.50
 -13  -3   3   35.10    1.40
 -13  -3   3   32.60    2.60
  13  -3  -3   35.50    2.60
 -13   3   3   38.30    2.10
  13   3  -3   35.30    3.80
 -13   3   3   31.50    1.90
  12  -3  -3   83.99    5.00
 -12  -3   3   76.39    2.50
 -12  -3   3   76.39    2.30
  12  -3  -3   76.79    3.70
 -12  -3   3   84.69    4.10
  12   3  -3   83.79    4.50
 -12   3   3   78.19    3.10
 -12   3   3   76.29    3.10
  11  -3  -3  304.47    9.00
 -11  -3   3  313.97    8.10
 -11  -3   3  308.07    9.60
  11  -3  -3  309.37   10.70
 -11  -3   3  323.17    7.90
 -11   3   3  318.77    8.30
  11   3  -3  292.67    9.20
  11   3  -3  308.97   10.10
 -11   3   3  313.77    8.70
 -10  -3   3   32.50    1.30
 -10  -3   3   30.20    1.50
  10  -3  -3   26.30    2.00
 -10  -3   3   27.70    2.30
  10   3  -3   33.20    3.30
 -10   3   3   30.10    1.70
 -10   3   3   30.30    1.70
  -9  -3   3  344.47    9.90
   9  -3  -3  336.47    9.30
  -9  -3   3  351.06    8.90
  -9  -3   3  341.87    8.60
  -9   3   3  330.87    8.60
   9   3  -3  315.57   10.00
  -9   3   3  333.67    9.10
  -8  -3   3  176.08    5.00
  -8  -3   3  170.18    5.90
  -8  -3   3  172.78    4.90
   8  -3  -3  165.08    5.40
  -8   3   3  164.38    4.90
  -8   3   3  178.18    5.30
   8   3  -3  174.38    6.20
  -8   3   3  178.58    5.50
  -8   3   3  175.68    5.30
  -7  -3   3  369.76    9.90
  -7  -3   3  366.06   10.50
  -7  -3   3  383.76    9.00
  -7  -3   3  389.66    9.90
  -7  -3   3  384.66    9.00
   7   3  -3  380.16   10.70
  -7   3   3  385.06   10.10
  -7   3   3  381.86   10.70
  -7   3   3  394.36   10.10
  -7   3   3  376.36    9.50
  -6  -3   3   15.00    0.70
  -6  -3   3   18.30    1.20
  -6   3   3   17.40    1.20
  -5  -3   3  401.36   10.50
   5  -3  -3  412.06   10.80
  -5  -3   3  407.86    9.70
  -5  -3   3  410.46   10.60
  -5  -3   3  379.96   10.70
  -5  -3   3  402.86   10.30
  -5   3   3  395.26   10.20
  -5   3   3  410.76   10.40
   5   3  -3  372.76   10.60
   5   3  -3  411.06   10.00
   5   3  -3  402.86    9.80
  -5   3   3  394.76   11.00
  -4  -3   3  358.86    8.90
   4  -3  -3  355.16    9.90
   4  -3  -3  362.76    9.70
  -4  -3   3  346.47    9.70
  -4  -3   3  361.36    9.80
  -4  -3   3  357.36    9.70
   4  -3  -3  358.06    9.50
   4   3  -3  365.96    9.30
  -4   3   3  366.36    9.40
  -4   3   3  369.16    9.90
  -4   3   3  358.76    9.20
  -3  -3   3  483.85   11.90
   3  -3  -3  489.35   12.60
  -3  -3   3  484.65   13.10
  -3  -3   3  482.15   12.40
   3  -3  -3  489.85   12.30
  -3  -3   3  489.75   13.00
   3  -3  -3  492.65   13.10
   3   3  -3  482.85   11.60
   3   3  -3  490.75   12.30
   3   3  -3  505.65   12.40
  -3   3   3  471.85   12.00
  -3   3   3  485.85   12.30
   3   3  -3  488.05   11.90
  -3   3   3  486.75   12.60
  -2  -3   3  107.99    3.30
  -2  -3   3  105.09    4.20
  -2  -3   3  107.99    3.70
   2  -3  -3  110.69    3.60
   2  -3  -3  111.39    3.30
   2  -3  -3  109.49    4.10
  -2   3   3  109.89    3.20
  -2   3   3  115.19    3.60
   2   3  -3  112.39    3.10
   2   3  -3  113.29    3.70
   2   3  -3  112.89    3.70
   2   3  -3  107.19    3.50
   1  -3  -3  790.12   19.90
  -1  -3   3  811.32   21.20
   1  -3  -3  785.62   19.10
   1  -3  -3  786.12   19.60
  -1  -3   3  784.02   19.10
  -1   3   3  793.22   19.10
   1   3  -3  805.82   20.10
   1   3  -3  806.32   19.00
   1   3  -3  794.62   20.00
  -1   3   3  800.02   19.40
  -1   3   3  821.42   19.30
   0  -3  -3  957.30   23.40
   0  -3   3  966.40   25.40
   0  -3  -3  977.20   23.40
   0  -3   3  941.11   22.90
   0  -3  -3  932.91   22.90
   0   3   3  968.00   22.90
   0   3   3  978.20   23.20
   0   3  -3  985.80   24.20
   0   3   3  973.30   22.80
   0   3  -3  968.30   22.90
   1  -3   3 1328.17   31.50
  -1  -3  -3 1349.27   31.80
  -1  -3  -3 1321.07   31.50
   1  -3   3 1291.47   34.20
  -1  -3  -3 1401.26   32.20
  -1   3  -3 1348.57   31.60
   1   3   3 1354.56   31.30
   1   3   3 1299.77   31.90
   1   3   3 1369.06   31.50
  -1   3  -3 1334.17   33.30
  -1   3  -3 1370.66   33.60
  -2  -3  -3  776.82   18.40
   2  -3   3  756.62   18.90
   2  -3   3  761.92   17.90
   2  -3   3  770.22   20.40
  -2  -3  -3  775.22   18.10
  -2  -3  -3  773.42   18.10
   2   3   3  769.22   17.80
  -2   3  -3  753.32   18.10
  -2   3  -3  767.72   20.50
   2   3   3  664.53   18.20
   2   3   3  726.13   19.40
   2   3   3  772.42   17.70
  -3  -3  -3    0.50    0.30
   3  -3   3    1.00    0.90
  -3  -3  -3    1.10    0.30
   3  -3   3    1.00    0.40
  -3  -3  -3    0.50    0.30
  -3   3  -3    0.20    0.90
   3   3   3    1.30    1.00
  -3   3  -3    0.30    0.30
   3   3   3    0.50    0.30
  -4  -3  -3  173.98    4.50
   4  -3   3  169.18    6.20
  -4  -3  -3  173.08    4.30
  -4  -3  -3  176.78    4.70
  -4   3  -3  172.08    6.80
   4   3   3  171.68    4.50
  -4   3  -3  176.78    4.60
   4   3   3  168.38    6.40
  -5  -3  -3   11.50    0.70
  -5  -3  -3   10.90    0.60
  -5  -3  -3   12.40    0.50
   5  -3   3    9.60    1.80
   5   3   3   13.00    1.50
  -5   3  -3   14.70    2.00
  -5   3  -3   12.60    0.70
   5   3   3   12.30    2.00
  -6  -3  -3  552.14   13.60
   6  -3   3  574.34   15.50
  -6   3  -3  571.14   13.30
   6   3   3  546.65   16.00
  -6   3  -3  576.84   14.40
   6   3   3  548.15   14.20
   7  -3   3   48.00    3.40
  -7  -3  -3   49.50    1.60
   7   3   3   39.60    3.20
   7   3   3   46.80    2.60
  -8  -3  -3  177.88    4.60
   8  -3   3  181.78    7.20
   8   3   3  178.98    6.10
   8   3   3  175.68    7.30
   9  -3   3   16.50    2.50
  -9  -3  -3   16.70    0.80
  -9  -3  -3   12.40    0.70
   9   3   3   19.70    2.20
   9   3   3   18.50    2.60
  10  -3   3  106.39    3.70
  10  -3   3  108.09    5.50
  10   3   3   99.49    4.50
 -10   3  -3  103.69    3.30
  10   3   3  104.89    5.50
  10   3   3  104.29    5.40
  11  -3   3  111.39    5.90
  11  -3   3  110.89    4.00
  11   3   3  115.09    5.90
  11   3   3  117.89    5.90
  11   3   3  118.89    5.10
 -11   3  -3  116.99    3.60
 -12  -3  -3  296.97   15.60
  12  -3   3  293.57   10.60
  12  -3   3  277.07    8.00
  12   3   3  307.47   10.80
  12   3   3  299.17    9.60
 -12   3  -3  273.27    7.40
  12   3   3  263.37   10.10
  13  -3   3   40.50    2.40
 -13  -3  -3   49.50    8.60
  13  -3   3   49.50    5.00
  13   3   3   46.10    3.90
 -13   3  -3   38.10    2.00
  13   3   3   39.30    4.40
  13   3   3   39.70    3.30
  14  -3   3  238.88    7.40
  14  -3   3  222.28    9.60
  14   3   3  243.08    8.80
  14   3   3  242.88    9.80
  14   3   3  231.48    9.70
 -14   3  -3  240.58    6.60
  15  -3   3   82.09    5.70
  15   3   3   88.49    5.60
  15   3   3   78.59    5.40
  15   3   3   80.99    4.80
 -15   3  -3   69.19    3.00
  16  -3   3    3.30    2.20
  16   3   3    2.20    1.60
  16   3   3    0.80    1.70
  16   3   3    1.60    1.80
  17  -3   3   48.50    5.70
  17   3   3   46.40    4.70
  17   3   3   43.70    5.10
  17   3   3   54.39    5.60
  18  -3   3   45.90    5.50
  18   3   3   31.70    4.00
  19  -3   3   66.49    6.90
  19   3   3   56.99    4.70
  20  -3   3    7.40    2.90
  20   3   3    7.20    2.30
  21  -3   3   42.00    5.70
  21   3   3   49.90    5.30
  22  -3   3    3.90    2.40
  22   3   3    5.00    2.30
  23  -3   3   41.80    6.00
  23   3   3   33.00    4.50
 -25  -3  -3    7.60    2.50
 -25  -4   3    0.80    2.30
  25   4  -3    4.30    2.70
 -24  -4   3    0.20    2.20
  24   4  -3   -1.00    1.80
 -23  -4   3    1.10    2.00
 -23   4   3    2.30    1.30
  23   4  -3    1.50    2.20
 -22  -4   3    8.60    3.00
  22  -4  -3   11.20    2.60
  22   4  -3   15.10    3.40
 -22   4   3   15.20    2.20
  21  -4  -3    6.40    2.10
 -21  -4   3    6.60    2.50
 -21   4   3    9.50    1.80
  21   4  -3    4.20    2.40
  20  -4  -3    4.30    1.70
 -20  -4   3    3.10    2.00
 -20   4   3    2.40    1.20
  20   4  -3    1.80    2.00
 -19  -4   3   35.50    4.30
  19  -4  -3   30.50    3.50
  19   4  -3   32.90    4.50
 -19   4   3   34.40    2.50
  18  -4  -3    3.40    1.60
 -18  -4   3    6.80    2.20
  18   4  -3    3.60    2.30
 -18   4   3    7.10    1.50
 -17  -4   3   24.60    3.50
  17  -4  -3   31.70    3.40
 -17   4   3   26.50    2.50
  17   4  -3   25.20    3.90
  16  -4  -3    1.60    1.30
 -16  -4   3    2.80    1.70
  16   4  -3    3.30    2.00
 -16   4   3    2.70    1.20
 -15  -4   3   95.59    5.20
  15  -4  -3   89.59    4.50
 -15   4   3   94.29    3.90
  15   4  -3   85.49    5.30
 -14  -4   3   81.19    4.60
  14  -4  -3   80.89    4.10
  14   4  -3   75.39    4.80
 -14   4   3   81.99    3.50
 -13  -4   3   10.00    2.10
 -13   4   3   13.80    1.70
  13   4  -3    7.80    2.10
 -12  -4   3   66.19    3.80
 -12  -4   3   60.99    2.70
 -12   4   3   59.09    2.80
  12   4  -3   68.19    4.30
 -11  -4   3   43.50    3.10
 -11  -4   3   43.30    2.10
 -11   4   3   45.00    2.30
 -11   4   3   46.40    2.40
 -11   4   3   34.70    2.80
  11   4  -3   46.50    3.40
 -10  -4   3    1.20    1.10
 -10  -4   3    0.50    0.20
 -10  -4   3    0.80    0.50
 -10   4   3    0.70    0.50
 -10   4   3    1.70    0.70
  10   4  -3   -0.50    1.00
 -10   4   3   -0.90    0.90
  -9  -4   3   41.60    1.40
  -9  -4   3   40.50    2.00
  -9  -4   3   41.70    2.10
  -9  -4   3   36.10    2.70
  -9  -4   3   38.70    1.50
  -9   4   3   39.80    2.90
  -9   4   3   42.70    2.00
  -9   4   3   41.70    2.10
  -9   4   3   39.40    2.20
   9   4  -3   40.30    3.00
  -8  -4   3   80.69    3.10
  -8  -4   3   83.19    2.40
  -8  -4   3   73.69    2.60
  -8  -4   3   82.59    3.10
  -8  -4   3   76.39    3.80
   8   4  -3   80.79    4.00
  -8   4   3   77.99    3.20
  -8   4   3   73.59    2.90
  -8   4   3   75.49    3.00
  -7  -4   3   25.10    1.20
  -7  -4   3   23.10    1.60
  -7  -4   3   24.00    1.50
  -7  -4   3   26.40    2.50
  -7   4   3   22.60    1.40
  -7   4   3   25.00    2.40
  -7   4   3   24.40    1.60
  -7   4   3   22.10    1.60
   7   4  -3   23.10    2.50
  -6  -4   3  108.49    3.30
  -6  -4   3  113.19    4.40
  -6  -4   3  106.49    3.90
  -6  -4   3  103.09    3.80
  -6   4   3  107.19    3.50
   6   4  -3   98.59    4.30
  -6   4   3  108.09    4.50
  -6   4   3  109.19    3.60
   6   4  -3  106.59    3.20
  -6   4   3  105.09    3.80
   6   4  -3  107.69    3.00
   5  -4  -3    0.70    0.30
   5  -4  -3    0.10    0.60
  -5  -4   3   -0.10    0.40
  -5  -4   3   -0.20    0.60
  -5  -4   3    0.10    0.50
  -5  -4   3   -0.60    0.90
   5  -4  -3    1.60    0.80
   5   4  -3    0.20    0.30
  -5   4   3    0.00    0.60
  -5   4   3    0.40    0.40
   5   4  -3    0.00    0.80
  -5   4   3    0.10    0.70
  -5   4   3   -0.30    0.40
   5   4  -3    0.30    0.50
   4  -4  -3   52.69    2.30
   4  -4  -3   50.99    2.60
   4  -4  -3   51.29    3.30
  -4  -4   3   50.29    3.00
  -4  -4   3   53.59    2.80
  -4  -4   3   50.29    2.70
  -4  -4   3   51.19    2.10
  -4   4   3   50.69    2.10
  -4   4   3   57.19    2.30
   4   4  -3   54.89    1.60
  -4   4   3   51.89    2.30
   4   4  -3   51.49    2.70
   4   4  -3   53.69    2.30
   4   4  -3   50.89    1.50
  -4   4   3   56.39    2.80
  -3  -4   3    0.70    0.90
  -3  -4   3   -0.30    0.90
  -3  -4   3    0.10    0.50
   3  -4  -3    1.00    0.60
   3  -4  -3    0.80    0.40
  -3  -4   3   -0.30    0.70
   3  -4  -3   -0.30    0.80
  -3   4   3    0.10    0.30
   3   4  -3    0.90    0.40
   3   4  -3    0.50    0.50
   3   4  -3    1.60    0.80
  -3   4   3    0.70    0.50
  -3   4   3    0.30    0.60
   3   4  -3    0.70    0.40
  -3   4   3   -0.20    0.60
   3   4  -3    0.30    0.50
   2  -4  -3  944.21   23.30
  -2  -4   3  969.30   25.10
   2  -4  -3  985.30   24.90
  -2  -4   3  935.71   23.40
   2  -4  -3  991.60   24.20
  -2  -4   3  989.90   25.50
  -2  -4   3  987.60   23.30
  -2   4   3  986.70   23.80
   2   4  -3  972.40   23.30
   2   4  -3 1006.70   23.80
  -2   4   3  966.10   23.30
  -2   4   3  915.01   22.30
  -2   4   3  970.20   23.80
   2   4  -3  977.10   23.10
   2   4  -3  960.90   24.00
  -1  -4   3   43.20    1.80
   1  -4  -3   41.70    2.60
  -1  -4   3   43.20    3.50
  -1  -4   3   39.60    2.20
   1  -4  -3   44.30    1.80
   1  -4  -3   46.80    2.20
  -1  -4   3   43.20    2.80
  -1   4   3   37.70    2.00
  -1   4   3   42.40    2.00
  -1   4   3   41.40    1.90
   1   4  -3   43.60    2.50
   1   4  -3   41.80    1.80
   1   4  -3   45.70    2.20
  -1   4   3   43.40    1.80
   0  -4  -3  440.76   11.00
   0  -4  -3  427.16   11.50
   0  -4   3  445.86   13.90
   0  -4  -3  447.46   12.00
   0  -4   3  410.96   11.30
   0  -4   3  447.06   11.00
   0   4   3  456.85   11.00
   0   4  -3  449.16   12.50
   0   4  -3  449.56   11.10
   0   4  -3  439.76   11.90
   0   4   3  410.56   10.90
   0   4   3  441.66   11.20
   0   4   3  434.36   11.00
  -1  -4  -3  387.16   10.10
  -1  -4  -3  376.36   10.30
  -1  -4  -3  378.76    9.60
   1  -4   3  382.36    9.60
   1  -4   3  378.66   12.60
   1   4   3  367.66   10.80
  -1   4  -3  366.76   11.40
   1   4   3  377.26    9.70
  -1   4  -3  382.76   10.80
   1   4   3  382.96    9.50
   1   4   3  364.96    9.70
  -1   4  -3  383.06    9.70
   1   4   3  391.76    9.40
  -2  -4  -3   43.20    2.10
   2  -4   3   40.20    3.50
  -2  -4  -3   43.20    1.80
   2  -4   3   42.40    1.70
  -2  -4  -3   47.80    2.00
  -2   4  -3   47.90    2.70
  -2   4  -3   43.20    1.90
   2   4   3   42.90    1.60
   2   4   3   45.50    1.50
   2   4   3   46.50    2.90
   2   4   3   41.40    2.30
  -2   4  -3   43.30    3.20
   2   4   3   45.70    1.80
   3  -4   3  160.28    6.30
  -3  -4  -3  165.58    4.80
   3  -4   3  161.48    4.40
  -3  -4  -3  167.98    4.80
  -3  -4  -3  160.88    4.60
  -3   4  -3  166.18    6.00
   3   4   3  161.88    4.00
  -3   4  -3  160.58    4.70
  -3   4  -3  166.78    6.90
   3   4   3  152.28    6.10
   3   4   3  158.98    5.20
  -4  -4  -3   42.30    1.70
  -4  -4  -3   42.30    1.70
  -4  -4  -3   45.30    1.90
   4  -4   3   40.60    3.30
   4   4   3   40.10    1.60
  -4   4  -3   45.50    2.90
   4   4   3   42.60    3.10
   4   4   3   44.00    2.40
  -4   4  -3   39.50    1.80
  -4   4  -3   48.00    3.70
  -5  -4  -3  564.44   13.70
   5  -4   3  549.74   16.10
  -5  -4  -3  572.34   13.90
  -5  -4  -3  575.14   14.20
   5   4   3  574.64   16.20
   5   4   3  566.34   13.80
   5   4   3  562.74   13.80
  -5   4  -3  560.94   17.00
  -5   4  -3  586.94   14.00
  -6  -4  -3   47.20    1.50
  -6  -4  -3   47.70    1.90
   6  -4   3   45.00    3.50
  -6  -4  -3   47.30    1.70
  -6   4  -3   45.10    1.80
   6   4   3   50.39    3.50
  -6   4  -3   41.10    3.60
   6   4   3   46.80    2.70
   7  -4   3  377.96   12.20
  -7  -4  -3  376.66    9.10
  -7  -4  -3  368.46    9.50
  -7  -4  -3  374.46    8.90
  -7   4  -3  366.66   12.30
  -7   4  -3  382.36    9.40
   7   4   3  361.26   10.50
   7   4   3  376.36   12.10
  -8  -4  -3   10.20    0.50
  -8  -4  -3   10.60    0.90
   8  -4   3   11.10    2.30
  -8  -4  -3   12.60    0.60
   8   4   3   10.90    1.80
  -8   4  -3   13.70    1.10
  -8   4  -3   12.30    0.80
  -8   4  -3   11.30    2.00
   8   4   3   16.40    2.60
   9  -4   3   76.99    4.90
  -9  -4  -3   78.29    2.50
  -9   4  -3   87.89    3.90
   9   4   3   75.99    4.70
   9   4   3   72.19    3.80
  -9   4  -3   79.99    2.80
  10  -4   3    1.50    1.30
  10   4   3   -0.10    1.20
  10   4   3    1.70    1.20
 -10   4  -3    0.30    0.60
  11  -4   3  211.78    8.80
  11   4   3  222.88    7.80
 -11   4  -3  196.28    5.70
  11   4   3  202.18    8.70
  12  -4   3   71.49    5.10
  12   4   3   67.69    4.10
  12   4   3   73.39    4.90
  12   4   3   67.89    4.80
 -12   4  -3   64.19    2.70
  13  -4   3    3.80    1.90
  13   4   3    6.90    2.40
  13   4   3    6.40    2.00
  13   4   3    7.00    2.10
 -13   4  -3    7.50    1.20
 -14  -4  -3    0.90    3.60
  14  -4   3   -1.60    1.30
  14   4   3   -0.10    1.50
  14   4   3    4.70    2.20
  14   4   3   -0.10    1.50
 -15  -4  -3   19.00    6.80
  15  -4   3   23.20    3.90
  15   4   3   36.90    4.60
  15   4   3   24.90    3.70
  15   4   3   28.80    3.70
  16  -4   3   62.79    6.40
  16   4   3   54.39    4.50
  16   4   3   64.89    6.50
  17  -4   3   39.10    5.10
  17   4   3   48.10    5.00
  18  -4   3   66.49    6.90
  18   4   3   72.59    5.30
  19  -4   3    3.00    2.20
  19   4   3    5.30    2.40
  20  -4   3    4.30    2.60
  20   4   3    9.10    2.70
  21  -4   3   -2.50    2.00
  21   4   3   -0.90    1.80
  22  -4   3    9.00    3.40
  22   4   3    9.20    2.80
  23  -4   3   -0.90    2.40
  23   4   3   -3.00    1.80
  24  -4   3   10.80    4.10
  24   4   3   11.50    3.00
 -24  -5   3   -0.70    2.00
  24   5  -3    0.70    2.20
 -23  -5   3    3.40    2.40
  23   5  -3    2.30    2.20
 -22  -5   3    0.40    2.20
  22   5  -3   -1.20    1.70
 -21  -5   3    0.00    1.80
 -21   5   3    5.90    1.60
  21   5  -3    5.60    2.50
 -20  -5   3    1.80    2.20
 -20   5   3    1.20    1.30
  20   5  -3    0.00    1.80
 -19  -5   3    0.50    1.70
  19   5  -3    1.80    1.90
 -19   5   3    0.70    1.10
 -18  -5   3    1.60    1.90
  18   5  -3    0.60    1.70
 -18   5   3    2.80    1.20
 -17  -5   3   -1.10    1.90
 -17   5   3    2.80    1.20
  17   5  -3    0.30    1.80
 -16  -5   3   15.00    2.90
 -16   5   3   10.50    1.80
  16   5  -3    8.70    2.60
 -15  -5   3    2.00    1.80
  15   5  -3    2.30    2.00
 -15   5   3    4.80    1.30
 -14  -5   3    2.60    1.70
 -14   5   3    2.40    1.20
  14   5  -3    4.30    1.80
 -13  -5   3    3.00    1.70
  13   5  -3    0.10    1.40
 -13   5   3    2.80    1.10
 -13   5   3    1.20    1.50
 -12  -5   3   21.40    2.90
 -12   5   3   19.80    2.70
  12   5  -3   23.40    3.30
 -12   5   3   21.90    2.10
 -11  -5   3    4.40    0.60
 -11  -5   3    0.90    1.40
 -11   5   3    4.60    1.10
  11   5  -3    1.50    1.40
 -10  -5   3    3.50    1.60
 -10  -5   3    4.70    0.70
 -10   5   3    7.00    1.30
  10   5  -3    4.60    1.60
  -9  -5   3    5.00    0.70
  -9  -5   3    3.00    1.50
   9   5  -3    4.90    1.60
  -9   5   3    3.10    0.90
  -9   5   3    3.60    0.80
  -9   5   3    6.90    1.20
  -9   5   3    4.70    1.50
  -8  -5   3   -0.10    0.70
  -8  -5   3    1.20    0.50
  -8  -5   3    0.40    1.30
  -8   5   3   -0.50    0.60
   8   5  -3    1.40    1.10
  -8   5   3    1.10    0.80
  -8   5   3    0.20    0.90
  -8   5   3    0.20    0.50
  -7  -5   3   13.90    1.10
  -7  -5   3   10.20    1.50
  -7  -5   3   12.30    1.60
  -7  -5   3   10.70    1.90
  -7   5   3   14.40    2.00
  -7   5   3   15.80    1.70
  -7   5   3   13.30    1.20
  -7   5   3   10.20    1.30
   7   5  -3   12.60    1.90
   7   5  -3   11.90    0.70
  -6  -5   3   57.09    3.20
  -6  -5   3   58.09    2.30
  -6  -5   3   54.19    3.20
  -6  -5   3   51.39    2.90
   6   5  -3   50.49    1.90
  -6   5   3   55.69    3.30
  -6   5   3   54.19    2.50
   6   5  -3   59.19    3.40
  -6   5   3   56.99    2.70
   5  -5  -3   52.69    2.50
   5  -5  -3   50.39    3.50
  -5  -5   3   54.69    2.30
  -5  -5   3   52.99    3.00
  -5  -5   3   54.79    3.50
  -5  -5   3   58.39    3.10
  -5   5   3   51.49    3.00
   5   5  -3   49.90    3.10
  -5   5   3   51.49    2.60
  -5   5   3   56.79    2.70
   4  -5  -3   13.30    2.30
  -4  -5   3   19.40    2.10
  -4  -5   3   15.00    1.20
  -4  -5   3   10.20    1.60
   4  -5  -3   13.40    1.20
  -4   5   3   14.10    1.40
   4   5  -3   15.30    0.90
   4   5  -3   12.80    1.10
  -4   5   3   15.50    1.80
  -4   5   3   15.50    1.70
   4   5  -3   17.90    2.10
   4   5  -3   14.70    0.80
   3  -5  -3   25.80    2.10
   3  -5  -3   31.30    1.70
  -3  -5   3   32.50    1.70
  -3  -5   3   30.20    2.20
  -3  -5   3   32.30    2.50
   3   5  -3   29.40    2.10
   3   5  -3   30.10    1.60
  -3   5   3   29.20    2.00
   3   5  -3   29.50    1.70
  -3   5   3   26.80    1.90
   3   5  -3   30.40    1.40
  -3   5   3   26.70    1.70
   2  -5  -3   32.80    2.20
  -2  -5   3   32.50    2.60
  -2  -5   3   33.50    2.30
  -2  -5   3   34.00    1.70
   2  -5  -3   33.30    1.70
   2   5  -3   32.00    2.20
  -2   5   3   30.50    1.80
  -2   5   3   32.50    2.00
  -2   5   3   31.60    2.00
   2   5  -3   33.80    2.00
   2   5  -3   35.20    1.90
  -1  -5   3   41.10    2.40
   1  -5  -3   41.00    1.90
   1  -5  -3   42.90    2.40
  -1  -5   3   43.50    2.00
  -1  -5   3   42.10    3.20
  -1   5   3   41.00    2.00
  -1   5   3   44.50    2.30
   1   5  -3   41.00    2.50
  -1   5   3   40.80    2.10
   1   5  -3   41.30    2.30
   1   5  -3   37.30    2.30
  -1   5   3   43.50    2.40
   0  -5   3   45.90    2.60
   0  -5  -3   53.19    2.20
   0  -5   3   54.49    2.20
   0  -5  -3   50.29    2.60
   0   5  -3   44.80    2.60
   0   5   3   52.09    2.20
   0   5   3   50.29    2.80
   0   5  -3   51.39    2.60
   0   5   3   49.10    2.20
   0   5   3   51.39    2.60
   0   5  -3   50.79    3.10
   1  -5   3   79.49    3.40
   1  -5   3   83.79    2.90
  -1  -5  -3   81.49    3.40
  -1  -5  -3   84.89    3.00
  -1   5  -3   80.19    3.20
  -1   5  -3   84.79    4.20
   1   5   3   80.09    2.90
  -1   5  -3   78.69    3.60
   1   5   3   81.69    2.90
   1   5   3   79.19    3.80
   1   5   3   73.99    3.30
   1   5   3   87.79    2.70
   2  -5   3   14.90    1.10
   2  -5   3   13.40    2.70
   2  -5   3   19.50    1.90
  -2  -5  -3   17.60    1.20
  -2  -5  -3   16.10    1.50
   2   5   3   16.20    1.10
  -2   5  -3   15.90    1.60
  -2   5  -3   13.60    2.10
   2   5   3   18.90    2.00
   2   5   3   18.50    2.30
  -2   5  -3   13.50    1.60
   2   5   3   16.60    1.20
   2   5   3   15.60    0.90
   3  -5   3   48.60    1.80
  -3  -5  -3   44.90    2.00
   3  -5   3   43.30    3.80
  -3  -5  -3   41.60    2.20
  -3  -5  -3   41.90    2.40
   3   5   3   45.10    1.90
   3   5   3   44.70    2.60
  -3   5  -3   45.70    2.20
   3   5   3   45.90    3.20
   3   5   3   43.00    1.40
   3   5   3   46.60    1.60
  -3   5  -3   48.30    2.90
   4  -5   3   25.80    1.20
  -4  -5  -3   26.00    1.70
   4  -5   3   25.30    2.40
  -4  -5  -3   22.30    1.70
  -4  -5  -3   24.10    1.50
  -4   5  -3   24.60    3.10
   4   5   3   25.90    2.90
   4   5   3   24.70    2.10
  -4   5  -3   21.70    2.30
  -4   5  -3   23.80    1.70
  -5  -5  -3  106.89    3.50
  -5  -5  -3  107.19    3.70
  -5  -5  -3  105.79    3.80
  -5   5  -3  107.59    3.70
   5   5   3  107.39    5.30
   5   5   3  104.39    3.20
  -5   5  -3  117.59    6.00
   5   5   3  105.79    4.50
  -5   5  -3  108.59    4.80
  -5   5  -3  110.09    3.60
  -6  -5  -3  101.29    3.40
  -6  -5  -3   95.09    3.50
  -6  -5  -3  103.59    3.40
   6   5   3  104.79    5.30
  -6   5  -3  102.29    3.50
   6   5   3  103.59    3.00
  -6   5  -3  104.79    5.90
   6   5   3  100.69    2.90
  -6   5  -3  105.49    3.40
   6   5   3  101.09    4.50
  -6   5  -3   96.79    4.70
  -7  -5  -3   15.50    1.10
   7  -5   3    9.20    2.30
  -7  -5  -3   15.60    1.10
  -7   5  -3   15.70    1.10
   7   5   3   15.90    2.20
  -7   5  -3   15.70    1.30
  -7   5  -3   13.50    2.80
   7   5   3   16.20    2.60
  -7   5  -3   10.50    1.80
  -8  -5  -3    0.90    0.50
   8  -5   3   -0.40    1.10
  -8   5  -3   -1.10    0.90
   8   5   3    0.00    1.30
   8   5   3    1.80    1.10
  -8   5  -3   -0.30    1.50
  -8   5  -3    0.70    0.40
  -8   5  -3    0.90    0.70
   9  -5   3   19.80    3.50
  -9  -5  -3   12.60    1.00
   9   5   3   13.10    2.10
  -9   5  -3   12.00    2.60
  -9   5  -3   14.40    1.40
   9   5   3   18.40    3.00
 -10  -5  -3    1.20    0.50
  10  -5   3   -0.30    1.70
  10   5   3    2.80    1.60
 -10   5  -3   -0.20    0.60
  10   5   3    0.70    1.10
 -10   5  -3    0.80    1.60
  11  -5   3   13.10    3.20
  11   5   3   16.50    2.90
 -11   5  -3   15.80    1.60
  11   5   3   21.50    3.00
 -11   5  -3   14.40    2.80
  12  -5   3   11.00    2.90
  12   5   3    5.20    1.90
  12   5   3   10.90    2.70
 -12   5  -3   10.70    1.40
  13  -5   3    4.40    2.20
  13   5   3    3.70    2.20
  13   5   3    5.80    2.00
  14  -5   3    5.60    2.70
  14   5   3    7.60    2.60
  14   5   3    6.80    2.10
  15  -5   3    0.70    2.20
  15   5   3    1.40    1.70
  15   5   3   -0.40    1.80
  16  -5   3   -1.10    2.00
  16   5   3   -0.20    1.60
  17  -5   3   22.40    4.50
  17   5   3   10.00    2.70
  18  -5   3    2.20    2.70
  18   5   3    1.30    1.70
  19  -5   3    2.00    2.40
  19   5   3    0.60    1.70
  20  -5   3   -0.10    2.20
  20   5   3   -2.80    1.70
  21  -5   3   -2.50    2.10
  21   5   3    1.50    2.00
  22  -5   3    2.70    2.90
  22   5   3   -0.40    1.80
  23  -5   3   -1.80    3.10
  23   5   3    1.20    2.20
 -23  -6   3    0.10    2.30
  23   6  -3   -0.30    2.20
 -22  -6   3    8.80    3.10
  22   6  -3    9.80    3.20
 -21  -6   3    5.40    2.50
  21   6  -3    9.30    3.20
 -20  -6   3   -0.10    2.10
 -20   6   3    2.20    1.30
  20   6  -3    0.90    2.20
 -19  -6   3   58.99    4.90
  19   6  -3   66.59    6.70
 -19   6   3   56.49    3.50
 -18  -6   3    3.70    2.10
 -18   6   3    3.60    1.40
  18   6  -3    1.60    1.70
 -17  -6   3   26.80    3.80
  17   6  -3   23.90    3.90
 -17   6   3   26.30    2.60
 -16  -6   3   -0.50    1.60
  16   6  -3    0.40    1.70
 -16   6   3    0.70    1.10
 -15  -6   3   10.70    2.60
  15   6  -3    7.00    2.30
 -15   6   3    8.70    1.70
 -14  -6   3    3.50    2.00
  14   6  -3    1.80    1.80
 -14   6   3    0.70    1.00
 -13  -6   3   10.30    2.30
  13   6  -3    8.20    2.30
 -13   6   3   11.80    1.80
 -12  -6   3    9.60    1.10
 -12  -6   3    9.20    2.30
 -12   6   3   10.20    1.70
  12   6  -3   13.70    2.60
 -11  -6   3  305.67    8.50
 -11  -6   3  313.27   10.60
 -11   6   3  307.87    9.00
  11   6  -3  321.57   11.10
 -10  -6   3  107.19    5.30
 -10  -6   3   99.59    3.60
  10   6  -3   96.49    5.30
 -10   6   3  104.19    5.90
 -10   6   3   99.79    4.10
  -9  -6   3   15.70    1.40
  -9  -6   3   19.50    2.80
   9   6  -3   20.10    2.90
  -9   6   3   15.50    2.40
  -9   6   3   19.70    2.10
  -8  -6   3  141.09    6.00
  -8  -6   3  150.18    4.80
  -8   6   3  140.49    5.00
  -8   6   3  148.19    6.30
   8   6  -3  151.28    6.40
  -7  -6   3   47.60    2.30
  -7  -6   3   47.20    3.20
   7   6  -3   47.30    3.30
  -7   6   3   44.50    3.20
  -7   6   3   41.90    2.60
  -7   6   3   44.80    2.60
  -6  -6   3  173.18    7.20
  -6  -6   3  166.38    6.30
  -6  -6   3  163.68    5.20
   6   6  -3  160.78    6.30
  -6   6   3  159.58    5.40
  -6   6   3  153.88    5.50
  -6   6   3  162.88    6.30
   5  -6  -3   78.39    4.90
  -5  -6   3   70.99    3.80
  -5  -6   3   73.99    3.00
  -5  -6   3   78.39    4.20
  -5   6   3   67.79    3.20
   5   6  -3   77.39    3.90
  -5   6   3   71.99    3.30
  -5   6   3   69.69    3.70
  -4  -6   3  230.98    7.60
  -4  -6   3  222.28    8.30
   4  -6  -3  231.48    6.80
  -4  -6   3  228.98    6.70
   4   6  -3  227.58    5.90
  -4   6   3  230.18    7.00
   4   6  -3  229.98    7.70
  -4   6   3  230.78    7.50
  -4   6   3  232.58    7.10
   3  -6  -3    5.70    0.90
  -3  -6   3    6.60    1.00
  -3  -6   3    9.50    1.80
   3   6  -3    3.50    0.70
  -3   6   3    5.00    1.00
  -3   6   3    7.40    1.30
   3   6  -3    4.00    0.90
  -2  -6   3   53.09    2.40
  -2  -6   3   53.49    3.00
   2  -6  -3   59.69    2.50
  -2  -6   3   56.09    3.80
   2   6  -3   55.39    2.70
  -2   6   3   56.49    2.60
   2   6  -3   54.89    3.10
  -2   6   3   59.09    2.80
   2   6  -3   57.79    2.70
  -2   6   3   58.89    3.00
  -1  -6   3   -0.20    0.80
   1  -6  -3   -0.60    0.40
  -1  -6   3   -0.10    0.40
  -1   6   3   -0.30    0.70
   1   6  -3    0.40    0.60
   1   6  -3    1.30    0.90
  -1   6   3    0.50    0.60
  -1   6   3    0.00    0.50
   1   6  -3    1.20    0.70
   0  -6  -3   72.19    3.60
   0  -6   3   82.29    3.60
   0  -6   3   77.79    2.90
   0  -6  -3   77.09    3.00
   0   6   3   74.79    3.00
   0   6  -3   76.59    3.80
   0   6   3   74.29    2.80
   0   6  -3   75.49    3.50
   0   6   3   73.79    3.40
   0   6  -3   73.69    3.40
  -1  -6  -3    0.50    0.50
  -1  -6  -3    0.50    0.70
   1  -6   3    1.30    0.50
   1  -6   3    0.70    0.90
   1   6   3    0.30    0.40
  -1   6  -3   -0.70    0.80
  -1   6  -3    0.30    0.70
   1   6   3   -1.00    0.80
   1   6   3    0.20    0.50
  -1   6  -3    0.70    0.80
  -2  -6  -3   99.19    3.60
  -2  -6  -3   97.29    4.20
   2  -6   3  104.69    4.10
   2  -6   3  103.29    3.40
   2   6   3   97.79    3.70
  -2   6  -3   97.39    4.30
   2   6   3  107.09    4.80
  -2   6  -3  100.99    4.00
  -2   6  -3  103.49    5.00
   2   6   3   99.19    3.10
   2   6   3  106.29    4.40
  -3  -6  -3  435.26   11.30
   3  -6   3  435.56   11.00
  -3  -6  -3  429.66   12.20
   3   6   3  441.06   12.10
   3   6   3  430.36   10.70
  -3   6  -3  422.56   11.30
  -3   6  -3  415.76   12.50
  -3   6  -3  437.56   13.60
   3   6   3  434.26   12.90
   4  -6   3   53.99    3.90
  -4  -6  -3   54.69    2.80
  -4  -6  -3   54.29    2.40
  -4   6  -3   54.59    4.00
   4   6   3   51.29    3.50
  -4   6  -3   53.09    3.20
   4   6   3   50.59    3.10
  -4   6  -3   55.49    2.70
  -5  -6  -3   24.00    1.90
  -5  -6  -3   23.50    1.60
  -5   6  -3   21.30    1.70
   5   6   3   21.30    2.50
  -5   6  -3   25.50    2.60
   5   6   3   26.50    3.20
  -6  -6  -3  108.69    3.90
  -6   6  -3  118.29    4.20
   6   6   3  123.99    5.40
  -6   6  -3  116.39    6.30
   6   6   3  129.29    6.10
  -6   6  -3  129.79    5.50
  -7  -6  -3   17.30    1.40
   7   6   3   19.80    2.60
  -7   6  -3   15.80    2.90
   7   6   3   22.60    3.20
  -7   6  -3   20.00    1.90
  -8  -6  -3   64.49    2.70
   8   6   3   65.19    4.50
   8   6   3   82.89    4.40
  -8   6  -3   62.29    5.10
  -8   6  -3   68.69    3.00
  -9  -6  -3  225.08    6.50
   9   6   3  225.28    9.20
  -9   6  -3  239.48   10.20
  -9   6  -3  218.88    6.60
   9   6   3  217.18    8.20
 -10  -6  -3    8.10    1.00
 -10   6  -3    6.80    2.60
  10   6   3    7.30    2.10
  10   6   3    8.10    2.10
 -10   6  -3    8.80    1.40
 -11  -6  -3  100.79    3.50
  11   6   3  104.89    5.60
 -11   6  -3  100.39    6.70
 -11   6  -3  101.19    4.00
  12  -6   3   45.90    5.90
 -12   6  -3   36.00    4.80
  12   6   3   48.50    3.90
  13  -6   3    8.30    3.00
  13   6   3    5.20    2.00
  14  -6   3   58.99    7.20
  14   6   3   65.59    5.00
  15  -6   3   58.89    6.90
  15   6   3   55.99    4.50
  16  -6   3   49.40    6.40
  16   6   3   48.20    5.10
  17  -6   3    5.60    2.80
  17   6   3    6.60    2.40
  18  -6   3   20.20    4.60
  18   6   3   22.10    3.80
  19  -6   3   -0.40    2.50
  19   6   3   -0.40    1.70
  20  -6   3    8.80    3.60
  20   6   3   14.90    3.40
  21  -6   3   -2.30    2.70
  21   6   3    2.80    2.40
  22  -6   3    9.90    4.30
  22   6   3   17.10    3.80
 -22  -7   3    5.70    2.60
  22   7  -3    8.20    3.30
 -21  -7   3    0.10    2.20
  21   7  -3    0.70    2.30
 -20  -7   3   51.79    5.70
  20   7  -3   46.90    6.00
 -19  -7   3   10.90    3.00
  19   7  -3   15.00    3.70
 -18  -7   3   60.19    5.00
 -18   7   3   64.29    3.80
  18   7  -3   55.29    6.10
 -17  -7   3    0.30    1.70
 -17   7   3    0.20    1.20
  17   7  -3    2.00    2.10
 -16  -7   3   30.10    4.20
 -16   7   3   34.00    3.20
  16   7  -3   34.60    4.70
 -15  -7   3    0.60    1.50
  15   7  -3    0.00    1.80
 -15   7   3    0.80    1.10
 -14  -7   3    5.40    2.40
  14   7  -3    7.90    2.50
 -14   7   3    9.10    1.80
 -13  -7   3    8.70    2.60
  13   7  -3    9.50    2.70
 -13   7   3    9.20    1.80
 -12  -7   3    9.90    2.60
 -12   7   3    6.20    1.60
  12   7  -3    8.50    2.30
 -11  -7   3  112.29    5.70
 -11   7   3  104.39    4.40
  11   7  -3   99.29    5.70
 -10  -7   3    6.60    2.20
  10   7  -3    3.10    1.80
 -10   7   3    7.50    1.60
  -9  -7   3  119.89    6.00
   9   7  -3  116.49    6.00
  -9   7   3  124.59    4.90
  -8  -7   3   45.90    3.70
   8   7  -3   54.29    4.00
  -8   7   3   47.70    3.00
  -7  -7   3  190.28    7.50
  -7   7   3  202.38    6.60
   7   7  -3  184.98    7.50
  -6  -7   3   -1.80    1.40
   6   7  -3    0.60    1.30
  -6   7   3   -1.70    0.70
  -6   7   3   -0.80    1.00
  -5  -7   3  422.96   12.80
  -5   7   3  423.16   12.10
  -5   7   3  437.96   11.90
   5   7  -3  442.96   12.90
  -4  -7   3    1.10    1.40
  -4   7   3   -0.90    0.80
  -4   7   3    0.00    0.70
  -4   7   3    1.60    1.00
   4   7  -3   -0.80    1.00
   3  -7  -3  365.06   10.40
  -3  -7   3  381.66   10.50
  -3  -7   3  370.96   11.20
  -3   7   3  379.36   10.80
  -3   7   3  385.26   10.80
   3   7  -3  393.66   11.40
  -3   7   3  384.36   11.00
  -2  -7   3    7.50    1.70
  -2  -7   3    5.30    1.00
   2  -7  -3    5.50    1.00
  -2   7   3    7.00    1.60
  -2   7   3    6.30    1.10
   2   7  -3    5.50    1.50
   2   7  -3    4.20    0.90
  -2   7   3    3.60    1.00
  -1  -7   3   25.80    1.70
   1  -7  -3   30.40    1.80
  -1  -7   3   30.60    2.40
  -1   7   3   23.90    1.80
  -1   7   3   26.10    2.20
   1   7  -3   27.90    2.10
  -1   7   3   23.60    1.70
   1   7  -3   31.40    2.50
   0  -7  -3   68.49    2.90
   0  -7   3   67.79    2.80
   0  -7   3   64.89    3.40
   0   7   3   63.69    2.60
   0   7   3   67.49    3.60
   0   7  -3   59.29    3.40
   0   7  -3   55.69    3.10
   0   7  -3   59.49    3.40
   1  -7   3   56.99    2.50
  -1  -7  -3   59.99    2.70
  -1   7  -3   57.99    3.50
   1   7   3   58.79    2.30
  -1   7  -3   57.49    3.20
   1   7   3   63.59    3.50
  -1   7  -3   59.09    3.20
   2  -7   3  219.08    6.50
  -2  -7  -3  229.88    6.70
   2   7   3  229.08    7.70
  -2   7  -3  220.18    8.10
  -2   7  -3  218.08    7.50
  -2   7  -3  215.58    7.10
  -3   7  -3  105.69    4.40
   3   7   3   97.09    4.70
  -3   7  -3  106.99    5.40
  -3   7  -3  105.69    4.70
  -4   7  -3   -1.00    0.80
   4   7   3   -0.50    1.10
  -4   7  -3    0.80    0.90
   5   7   3   13.40    2.30
  -5   7  -3   12.70    1.90
  -5   7  -3   22.30    2.20
   6   7   3  153.58    6.50
  -6   7  -3  148.99    5.30
   7   7   3    4.10    1.70
  -7   7  -3    6.20    1.40
  -8   7  -3  176.48    5.90
   8   7   3  184.18    7.60
  -9   7  -3    1.30    1.00
   9   7   3    5.40    1.90
  10   7   3   51.69    4.00
  11   7   3   24.70    3.50
  12   7   3  175.48    8.10
  13   7   3   22.20    3.60
  14   7   3   74.49    5.40
  15   7   3   35.70    4.50
  16   7   3   20.20    3.50
  17   7   3   68.39    5.60
  18   7   3    6.70    2.60
  19   7   3   14.10    3.60
  20   7   3    1.10    2.50
 -21  -7  -3    5.00    2.20
  21   7   3    9.90    3.10
 -20  -8   3    2.30    2.30
  20   8  -3    0.60    1.90
 -19  -8   3   31.30    4.70
  19   8  -3   29.30    4.70
 -18  -8   3   -0.50    1.90
  18   8  -3    1.70    2.10
 -17  -8   3   41.00    4.90
 -17   8   3   51.59    3.60
  17   8  -3   43.80    5.60
 -16  -8   3   -0.40    1.70
  16   8  -3    0.60    1.90
 -16   8   3    0.40    1.20
 -15  -8   3   27.50    3.90
  15   8  -3   20.10    3.90
 -15   8   3   22.90    2.70
 -14  -8   3   -3.30    1.60
  14   8  -3   -1.70    1.50
 -14   8   3    0.10    1.10
 -13  -8   3    6.70    2.40
  13   8  -3    7.00    2.70
 -13   8   3    8.60    1.90
 -12  -8   3    6.20    2.20
 -12   8   3    5.70    1.50
  12   8  -3    6.70    2.50
 -11  -8   3    9.50    2.70
 -11   8   3    9.90    1.90
  11   8  -3   13.10    2.90
 -10  -8   3   62.79    4.50
 -10   8   3   67.29    3.70
  10   8  -3   68.29    5.00
  -9  -8   3   14.60    2.70
  -9   8   3   15.70    2.20
   9   8  -3   15.40    3.00
  -8  -8   3  129.29    6.30
   8   8  -3  119.89    6.20
  -8   8   3  125.09    5.20
  -7  -8   3    3.50    1.90
  -7   8   3    2.00    1.40
   7   8  -3    2.20    1.60
  -6  -8   3  212.68    8.40
  -6   8   3  226.38    7.60
   6   8  -3  237.78    8.90
  -5  -8   3   70.59    4.40
   5   8  -3   78.99    4.70
  -5   8   3   77.19    4.00
  -4  -8   3  129.89    5.80
   4   8  -3  133.19    6.00
  -4   8   3  129.69    5.40
  -3  -8   3   10.40    2.10
   3   8  -3    9.20    2.10
  -3   8   3   10.40    2.00
  -2  -8   3   66.59    3.80
   2  -8  -3   67.19    3.10
  -2   8   3   55.79    3.00
   2   8  -3   69.59    4.00
  -2   8   3   65.09    3.70
  -1  -8   3   62.69    2.90
   1  -8  -3   61.49    2.90
  -1   8   3   57.69    2.80
   1   8  -3   59.49    3.80
  -1   8   3   61.79    3.70
   0  -8   3  104.09    4.00
   0   8   3  113.89    5.20
   0   8  -3  128.29    5.30
   0   8  -3  106.99    4.60
   1  -8   3   56.29    2.80
  -1   8  -3   57.89    3.60
   1   8   3   60.99    3.80
  -1   8  -3   62.79    3.60
   2   8   3   25.40    2.90
  -2   8  -3   21.20    2.60
   3   8   3   39.60    3.10
  -3   8  -3   29.70    2.60
  -3   8  -3   29.90    2.50
   4   8   3   11.20    2.20
  -4   8  -3    8.40    1.70
  -5   8  -3  168.38    6.20
   5   8   3  173.88    7.20
   6   8   3   -0.30    1.40
  -6   8  -3    5.90    1.40
   7   8   3   14.30    2.70
  -7   8  -3   11.70    1.80
   8   8   3   -1.40    1.20
  -8   8  -3    3.20    1.30
   9   8   3   71.59    4.90
  10   8   3   -2.20    1.10
  11   8   3  103.59    6.20
  12   8   3   32.90    4.30
  13   8   3   47.80    5.20
  14   8   3   19.30    3.60
  15   8   3   69.09    5.50
  16   8   3   25.70    4.30
  17   8   3    3.60    2.40
  18   8   3    8.90    3.20
 -19  -8  -3    2.00    1.90
  19   8   3    0.00    2.30
 -20  -8  -3   12.50    3.30
  20   8   3    7.60    3.10
 -18  -9   3   11.00    3.40
  18   9  -3   10.40    3.60
 -17  -9   3    0.50    2.10
  17   9  -3    3.30    2.70
 -16  -9   3   19.50    3.80
  16   9  -3   24.80    4.60
 -15  -9   3    0.70    1.90
 -15   9   3   -1.40    1.10
  15   9  -3    2.10    2.20
 -14  -9   3    6.10    2.40
 -14   9   3    9.20    2.10
  14   9  -3   12.90    3.00
 -13  -9   3    2.10    2.00
  13   9  -3    5.40    2.40
 -13   9   3    3.40    1.50
 -12  -9   3   19.20    3.50
  12   9  -3   28.30    4.30
 -12   9   3   25.10    3.00
 -11  -9   3   17.00    3.20
  11   9  -3   20.90    3.60
 -11   9   3   16.90    2.50
 -10  -9   3    3.30    1.90
  10   9  -3    5.70    2.30
 -10   9   3    6.70    1.80
  -9  -9   3   22.90    3.60
   9   9  -3   14.10    3.00
  -9   9   3   23.00    2.80
  -8  -9   3    8.50    2.50
   8   9  -3    9.90    2.80
  -8   9   3    9.20    1.90
  -7  -9   3    9.90    2.60
  -7   9   3   12.30    2.10
   7   9  -3   14.10    2.90
  -6  -9   3    3.20    2.00
  -6   9   3    4.50    1.60
   6   9  -3    8.10    2.10
  -5  -9   3    6.10    1.90
   5   9  -3    6.10    2.00
  -5   9   3    3.90    1.70
  -4  -9   3    0.30    1.70
  -4   9   3    4.20    1.60
   4   9  -3    2.70    1.70
   3   9  -3   38.00    4.00
  -3   9   3   43.10    3.30
  -2   9   3    4.60    1.60
   2   9  -3    8.70    2.20
   1   9  -3    5.00    1.90
  -1   9   3    3.90    1.60
   0   9  -3   21.00    2.90
   0   9   3   23.20    3.00
  -1   9  -3   19.80    2.90
   1   9   3   23.50    3.00
  -2   9  -3   72.09    4.20
   2   9   3   72.29    4.60
   3   9   3   25.70    3.40
  -3   9  -3   28.50    3.20
   4   9   3   15.80    2.90
  -4   9  -3   16.80    2.40
  -5  -9  -3    4.30    1.70
   5   9   3    4.20    1.90
  -5   9  -3    6.40    1.80
  -6   9  -3   42.30    3.10
   6   9   3   41.50    4.50
  -7   9  -3   52.69    3.50
   7   9   3   56.49    4.40
   8   9   3  205.08    9.00
   9   9   3    6.90    2.30
  10   9   3   20.20    3.40
  11   9   3    0.40    1.60
  12   9   3   21.10    3.70
  13   9   3    1.10    1.70
 -14  -9  -3   19.80    3.30
  14   9   3   15.20    3.40
 -15  -9  -3    2.20    1.90
  15   9   3    1.80    2.30
 -16  -9  -3    6.10    2.40
  16   9   3    6.70    3.00
 -17  -9  -3   -1.50    1.70
  17   9   3    6.70    2.90
 -18  -9  -3   12.50    3.50
  18   9   3   10.20    3.60
 -16 -10   3   -1.60    2.00
  16  10  -3    1.50    2.20
 -15 -10   3    2.90    2.40
  15  10  -3    1.00    2.20
 -14 -10   3    1.80    2.20
  14  10  -3   -1.00    1.60
 -14  10   3    2.60    1.60
 -13 -10   3    4.20    2.60
 -13  10   3    0.20    1.50
  13  10  -3    3.30    2.40
 -12 -10   3   -0.50    1.90
  12  10  -3   -1.10    1.60
 -12  10   3    1.90    1.50
 -11 -10   3   -2.80    1.90
  11  10  -3   -1.80    1.60
 -11  10   3    1.70    1.50
 -10 -10   3   -2.00    1.80
 -10  10   3    1.00    1.50
  10  10  -3    1.30    2.10
  -9 -10   3   -0.70    1.70
  -9  10   3    3.80    1.60
   9  10  -3    1.40    1.80
  -8 -10   3   -1.90    1.60
   8  10  -3    3.40    1.90
  -8  10   3    0.50    1.40
  -7 -10   3    2.30    2.10
   7  10  -3    2.40    2.00
  -7  10   3    0.00    1.20
  -6  10   3    2.30    1.60
   6  10  -3    0.20    1.40
  -5  10   3   -0.70    1.30
   5  10  -3   -0.70    1.30
  -4  10   3    0.40    1.30
   4  10  -3   -0.70    1.50
   3  10  -3    4.40    1.90
  -3  10   3    3.80    1.60
   2  10  -3   -0.20    1.50
  -2  10   3    1.30    1.60
  -1  10   3    3.20    1.60
   1  10  -3    1.60    1.60
   0  10  -3    0.60    1.30
   0  10   3    1.40    1.60
   1  10   3    0.10    1.30
  -1  10  -3    0.90    1.50
  -2  10  -3    0.90    1.50
   2  10   3   -0.70    1.40
  -3  10  -3    1.80    1.60
   3  10   3   -1.50    1.40
   4  10   3    5.20    2.10
  -4  10  -3    4.30    1.80
  -5  10  -3   -0.40    1.30
   5  10   3    1.20    1.60
  -6  10  -3    0.20    1.60
   6  10   3   -0.50    1.50
  -7 -10  -3    5.10    2.10
   7  10   3   14.70    3.10
  -8 -10  -3   17.50    3.10
   8  10   3   19.60    3.60
  -9 -10  -3   -0.80    1.80
   9  10   3   -1.60    1.40
 -10 -10  -3    2.60    2.00
  10  10   3    8.60    2.60
 -11 -10  -3   -1.50    1.60
  11  10   3    1.60    2.00
 -12 -10  -3    2.60    2.20
  12  10   3    2.40    2.00
 -13 -10  -3    2.00    2.30
  13  10   3   -1.50    1.70
 -14 -10  -3    1.20    2.10
  14  10   3    4.90    2.80
 -15 -10  -3    6.30    2.60
  15  10   3    4.30    2.50
 -13 -11   3    1.80    2.10
  13  11  -3    2.00    2.20
 -12 -11   3    2.50    2.40
 -12  11   3    5.10    2.00
  12  11  -3    5.40    2.70
 -11 -11   3    2.60    2.40
 -11  11   3    4.90    2.00
  11  11  -3    2.20    2.20
 -10 -11   3   23.00    4.00
  10  11  -3   31.30    4.70
 -10  11   3   25.40    3.40
  -9 -11   3   12.00    3.00
  -9  11   3   18.50    3.00
   9  11  -3   16.50    3.60
  -8  11   3    9.40    2.30
   8  11  -3    8.50    2.80
   7  11  -3   11.00    3.00
  -7  11   3    9.90    2.50
  -6  11   3    5.00    2.00
   6  11  -3    3.20    2.00
   5  11  -3    4.60    2.20
  -5  11   3    9.60    2.40
  -4  11   3    0.20    1.40
   4  11  -3    0.80    1.60
  -3  11   3    8.90    2.30
   3  11  -3   18.90    3.40
   2  11  -3   -1.20    1.50
  -2  11   3   -1.20    1.20
  -1  11   3   18.70    3.10
   1  11  -3   24.10    3.50
   0  11  -3   29.90    3.90
   0  11   3   28.20    3.80
   1  11   3    4.90    1.90
  -1  11  -3    7.30    2.20
  -2  11  -3   16.00    2.90
   2  11   3   18.70    3.30
  -3  11  -3    8.80    2.30
   3  11   3    8.10    2.80
  -4  11  -3   23.00    3.30
   4  11   3   24.50    3.90
   5  11   3    0.50    1.80
   6  11   3   12.10    3.00
   7  11   3    5.50    2.50
   8  11   3   12.20    3.10
   9  11   3    4.40    2.20
 -10 -11  -3   21.90    3.90
  10  11   3   23.00    4.20
 -11 -11  -3    0.30    2.20
  11  11   3    3.70    2.30
 -12 -11  -3    8.90    3.10
  12  11   3    6.20    2.60
  -8  12   3   11.60    2.80
   8  12  -3    6.40    2.60
  -7  12   3    3.40    2.00
   7  12  -3    6.40    2.70
  -6  12   3   29.00    4.00
   6  12  -3   30.30    4.60
  -5  12   3   -0.40    1.60
   5  12  -3    4.20    2.20
   4  12  -3   23.00    3.90
  -4  12   3   23.70    3.50
   3  12  -3    7.20    2.70
  -3  12   3    3.00    1.90
   2  12  -3   30.90    4.30
  -2  12   3   26.90    3.90
   1  12  -3    1.00    1.90
  -1  12   3    2.20    1.90
   0  12  -3   38.90    4.80
   0  12   3   34.30    4.50
   1  12   3   19.20    3.60
  -1  12  -3   20.30    3.50
   2  12   3   31.20    4.30
  -2  12  -3   29.90    4.10
   3  12   3   43.90    5.20
   4  12   3   15.20    3.30
   5  12   3   17.40    3.50
   6  12   3   10.30    3.00
   7  12   3   15.50    3.50
   8  12   3    5.20    2.60
  26   0  -4   29.80    4.40
 -26   0   4   28.50    3.10
 -25   0   4    6.40    1.80
  25   0  -4    9.50    2.90
  24   0  -4   27.80    4.20
 -24   0   4   25.50    2.80
  23   0  -4    8.40    2.60
 -23   0   4    7.20    1.60
 -22   0   4   22.70    2.60
  22   0  -4   29.60    3.90
 -21   0   4   -0.30    0.90
  21   0  -4    0.90    1.60
  20   0  -4   92.59    5.40
 -20   0   4   73.89    3.70
 -19   0   4   64.49    4.20
 -19   0   4   62.39    3.20
  19   0  -4   59.29    4.30
 -18   0   4   46.10    2.70
  18   0  -4   48.00    3.80
 -18   0   4   45.90    3.40
 -17   0   4  552.34   15.60
 -17   0   4  565.04   14.20
  17   0  -4  555.34   16.30
 -16   0   4  135.79    4.80
 -16   0   4  139.99    5.70
  16   0  -4  140.09    6.30
 -15   0   4  192.18    6.80
  15   0  -4  187.68    7.40
 -15   0   4  194.88    6.00
  14   0  -4  574.34   16.10
 -14   0   4  590.94   15.60
 -14   0   4  570.94   14.20
 -13   0   4  813.72   19.80
  13   0  -4  772.62   20.20
 -13   0   4  784.82   18.30
  13   0  -4  716.13   19.20
 -12   0   4   86.79    3.70
 -12   0   4   78.69    3.00
  12   0  -4   81.39    3.80
  12   0  -4   80.99    4.10
 -11   0   4 1538.85   36.50
  11   0  -4 1515.05   36.20
 -11   0   4 1563.74   34.60
 -10   0   4  559.24   13.60
 -10   0   4  575.74   14.60
  10   0  -4  572.54   15.00
   9   0  -4    1.80    1.00
  -9   0   4    0.40    0.70
  -9   0   4    1.90    0.60
   8   0  -4   22.90    1.90
  -8   0   4   33.60    6.00
  -8   0   4   23.90    1.30
  -8   0   4   26.40    1.70
  -7   0   4 1310.57   44.80
   6   0  -4  393.46   21.10
  -6   0   4  378.06   20.50
  -6   0   4  387.96    9.20
  -5   0   4  704.43   16.40
  -5   0   4  681.83   31.10
   5   0  -4  674.53   30.20
   4   0  -4   10.80    5.30
  -4   0   4    9.40    0.50
   4   0  -4    8.80    0.40
  -4   0   4   22.30    7.30
  -3   0   4  384.76   10.20
  -3   0   4  381.56    9.20
  -3   0   4  348.17   20.90
   3   0  -4  372.66    9.10
  -2   0   4 1634.24   40.70
  -2   0   4 1658.33   40.80
   2   0  -4 1711.73   40.40
   2   0  -4 1698.13   40.60
   2   0  -4 1728.93   39.60
   1   0  -4    4.80    0.90
  -1   0   4    4.70    0.40
  -1   0   4    4.00    0.50
  -1   0   4   -2.30    3.80
   1   0  -4    0.50    2.90
   1   0  -4    4.60    0.50
  -1   0   4    5.90    0.90
   1   0  -4    5.40    0.40
   0   0  -4 7949.30  181.18
   0   0   4 7083.99  182.08
   0   0   4 7709.63  181.18
   0   0   4 7642.44  184.98
   0   0   4 8320.97  216.18
   0   0  -4 8167.28  185.78
  -1   0  -4  533.05   12.90
   2   0   4   -0.80    3.10
   3   0   4 1534.55   50.49
   4   0   4 1098.49   38.80
   5   0   4  910.21   33.80
   6   0   4  984.20   25.60
   6   0   4 1036.70   36.20
   6   0   4 1005.90   24.40
   7   0   4    0.60    0.90
   7   0   4    2.90    3.90
   7   0   4    1.80    1.10
   8   0   4  665.33   18.40
   8   0   4  672.13   17.80
   9   0   4  612.34   16.70
   9   0   4  596.54   17.10
  10   0   4   42.60    3.30
  10   0   4   42.90    3.20
  11   0   4  609.74   16.00
  11   0   4  663.33   18.30
  11   0   4  650.23   18.10
  12   0   4  210.88    8.30
  12   0   4  199.88    6.70
  12   0   4  221.08    8.40
  13   0   4  509.15   15.30
  13   0   4  472.05   13.40
  13   0   4  502.85   15.30
  14   0   4   48.40    3.90
  14   0   4   43.30    3.60
  14   0   4   40.00    2.90
  15   0   4   28.60    4.00
 -15   0  -4   24.70    1.60
  15   0   4   23.80    3.50
  15   0   4   23.70    2.70
  16   0   4    5.80    1.70
  16   0   4    0.60    1.40
  16   0   4    1.90    1.80
 -16   0  -4    4.20    1.00
 -17   0  -4   83.79    3.30
  17   0   4   77.49    5.50
  17   0   4   91.69    4.70
  17   0   4   70.49    5.00
  18   0   4   48.40    5.60
  18   0   4   44.60    4.80
 -18   0  -4   45.60    2.50
  19   0   4   99.89    6.00
  19   0   4  104.99    6.60
  20   0   4   17.60    3.70
  21   0   4   20.00    3.80
 -26  -1   4   -0.50    1.20
  26  -1  -4   -1.50    1.90
  26   1  -4   -0.30    2.10
 -26   1   4    0.10    1.30
 -25  -1   4   22.40    2.70
  25  -1  -4   16.00    3.40
 -25   1   4   23.10    2.80
  25   1  -4   21.40    3.70
  24  -1  -4    0.30    1.80
 -24  -1   4    0.70    1.10
 -24   1   4    3.50    1.50
  24   1  -4    3.20    2.10
 -23  -1   4   65.59    3.80
  23  -1  -4   67.09    5.00
 -23   1   4   62.89    3.70
  23   1  -4   64.49    6.20
  22  -1  -4    8.00    2.40
 -22  -1   4    2.70    1.30
 -22   1   4    5.90    1.50
  22   1  -4    3.10    2.20
  21  -1  -4   22.80    3.50
 -21  -1   4   25.40    2.60
 -21  -1   4   19.30    3.00
  21   1  -4   25.10    3.70
 -21   1   4   22.60    2.40
  20  -1  -4   15.20    2.70
 -20  -1   4   17.00    2.10
 -20  -1   4   13.00    2.50
 -20   1   4   11.00    1.70
  20   1  -4   14.30    3.00
 -19  -1   4   14.30    2.60
  19  -1  -4   10.40    2.50
 -19  -1   4   12.00    1.80
  19   1  -4   15.00    2.90
 -19   1   4   13.60    1.90
 -18  -1   4   58.09    3.90
  18  -1  -4   58.09    4.00
 -18  -1   4   57.59    3.00
 -18   1   4   55.69    2.90
  18   1  -4   73.49    4.70
  17  -1  -4   58.49    4.00
 -17  -1   4   63.09    3.10
 -17  -1   4   67.59    4.10
 -17   1   4   67.99    3.20
  17   1  -4   65.69    4.50
  16  -1  -4  196.78    7.50
 -16  -1   4  198.68    6.20
 -16  -1   4  197.48    7.20
 -16   1   4  195.48    6.70
  16   1  -4  188.68    7.80
 -16   1   4  190.48    6.10
 -15  -1   4   23.20    2.80
  15  -1  -4   30.60    3.30
  15  -1  -4   25.10    2.90
 -15   1   4   28.70    2.60
  15   1  -4   26.90    3.30
 -15   1   4   25.10    1.80
  14  -1  -4  552.74   15.80
 -14  -1   4  596.54   15.90
  14  -1  -4  571.64   15.90
 -14   1   4  577.54   14.30
 -14   1   4  601.34   15.30
  14   1  -4  578.94   16.40
  13  -1  -4    0.80    1.10
 -13  -1   4    1.90    1.30
  13  -1  -4    0.50    1.00
  13   1  -4    0.50    1.10
 -13   1   4    2.20    0.80
 -13   1   4    1.70    1.00
  12  -1  -4    2.80    1.30
  12  -1  -4   -1.80    7.00
 -12  -1   4    3.20    1.30
 -12  -1   4    5.40    2.90
  12  -1  -4    3.80    1.40
 -12   1   4    1.50    0.80
  12   1  -4    3.00    1.40
 -12   1   4    2.00    1.00
  11  -1  -4   61.39   13.30
 -11  -1   4   78.39   10.90
 -11  -1   4   48.90    2.80
  11  -1  -4   56.09    3.10
  11  -1  -4   50.19    3.10
 -11   1   4   51.59    2.20
  11   1  -4   50.09    3.20
 -11   1   4   50.69    2.60
  10  -1  -4  143.79    5.30
  10  -1  -4  154.28   19.90
  10  -1  -4  143.89    5.30
 -10  -1   4  145.29   14.50
 -10  -1   4  145.29    5.00
 -10   1   4  141.69    4.30
  10   1  -4  141.09    5.50
 -10   1   4  138.29    4.60
   9  -1  -4  572.84   14.70
  -9  -1   4  579.94   30.00
   9  -1  -4  563.54   30.80
  -9  -1   4  568.94   14.80
   9   1  -4  576.64   15.00
  -9   1   4  580.14   13.60
   8  -1  -4  319.67    8.90
  -8  -1   4  318.87    8.90
   8  -1  -4  301.97   20.60
  -8  -1   4  347.37   21.20
  -8   1   4  313.77    7.90
  -8   1   4  320.37    7.80
   8   1  -4  317.37    9.20
  -7  -1   4  416.96   10.00
   7  -1  -4  435.26   23.30
  -7  -1   4  400.86   10.80
  -7  -1   4  423.16   21.90
  -7  -1   4  409.76    9.80
  -7   1   4  409.86   10.10
  -6  -1   4   89.59    2.60
  -6  -1   4   89.59    2.40
  -6  -1   4   83.99    3.30
   6  -1  -4  104.29   12.50
  -6   1   4   89.99    2.50
   5  -1  -4   70.29    9.80
  -5  -1   4   71.39    2.50
  -5  -1   4   73.49    2.10
  -5   1   4   74.89    2.20
  -4  -1   4 1201.78   28.90
  -4  -1   4 1195.08   28.20
   4  -1  -4 1196.98   28.70
  -4  -1   4 1195.78   28.50
  -4   1   4 1237.78   28.80
   4   1  -4 1198.88   28.60
  -4   1   4 1224.98   29.50
  -4   1   4 1260.97   28.50
   4   1  -4 1228.18   28.80
   3  -1  -4 7925.61  187.88
  -3  -1   4 8018.10  186.38
  -3  -1   4 8105.99  184.08
   3  -1  -4 6836.02  184.88
   3  -1  -4 8245.38  185.18
  -3  -1   4 8056.99  188.88
  -3   1   4 7629.74  187.58
   3   1  -4 8395.46  183.78
  -3   1   4 8043.80  187.88
   3   1  -4 7998.10  187.98
  -3   1   4 8151.28  185.58
  -2  -1   4  127.39    3.30
   2  -1  -4  124.39    3.40
   2  -1  -4  123.69    3.40
  -2  -1   4  118.19    4.60
  -2  -1   4  126.19    3.70
   2  -1  -4  126.39    4.30
   2  -1  -4  122.89    9.80
  -2   1   4  130.79    3.40
  -2   1   4  118.39    3.80
   2   1  -4  125.19    3.60
   2   1  -4  125.09    4.20
   2   1  -4  123.99    3.20
  -2   1   4  130.49    3.30
  -1  -1   4    0.20    0.40
  -1  -1   4    5.90    1.30
   1  -1  -4   -0.20    0.30
  -1  -1   4    0.00    0.20
   1  -1  -4    0.30    0.20
   1  -1  -4    5.20    3.60
   1  -1  -4    0.20    0.20
   1   1  -4    2.10    0.90
  -1   1   4    0.00    0.20
  -1   1   4    0.30    0.20
   1   1  -4    0.30    0.20
   1   1  -4    0.40    0.40
  -1   1   4    0.90    0.20
   0  -1   4  534.35   13.20
   0  -1  -4  558.14   13.30
   0  -1  -4  548.55   13.10
   0  -1   4  543.55   14.70
   0  -1  -4  553.04   23.40
   0  -1  -4  585.44   13.50
   0   1   4  551.64   13.20
   0   1  -4  566.54   13.70
   0   1   4  572.14   13.50
   0   1  -4  547.45   13.20
   0   1   4  553.54   13.10
   0   1  -4  576.24   15.30
  -1  -1  -4   71.19    8.90
  -1  -1  -4   61.49    1.70
  -1  -1  -4   59.99    1.90
   1  -1   4   61.49    1.70
   1  -1   4   62.29    2.10
   1   1   4   62.69    1.70
   1   1   4   63.29    1.70
  -1   1  -4   62.79    2.80
  -1   1  -4   64.29    1.80
  -2  -1  -4  418.46   20.10
  -2  -1  -4  400.56    9.50
  -2  -1  -4  412.86   10.00
  -2  -1  -4  412.86    9.50
  -2   1  -4  411.36    9.90
  -2   1  -4  406.76    9.60
   2   1   4  390.46    9.90
  -3  -1  -4 9854.71  233.68
  -3  -1  -4 9999.00  269.57
  -4  -1  -4   27.50    6.60
   5  -1   4  140.59    5.20
  -5  -1  -4  146.89   12.70
   5   1   4  144.29    5.30
   5   1   4  138.69    5.70
  -6  -1  -4  312.87   17.10
   6  -1   4  293.97    9.10
   6   1   4  304.17    9.30
   6   1   4  304.77    9.80
   7  -1   4  353.26   10.50
   7  -1   4  329.97   10.50
   7   1   4  352.86   11.10
   7   1   4  363.26   10.60
   8  -1   4  413.26   11.90
   8  -1   4  375.36   11.70
   8   1   4  402.96   12.40
   8   1   4  399.16   11.90
   9  -1   4   60.49    3.60
   9  -1   4   59.59    3.70
   9   1   4   59.59    3.90
   9   1   4   59.29    3.80
  10  -1   4  145.09    6.10
  10  -1   4  154.08    6.40
  10   1   4  143.69    6.40
  10   1   4  139.69    5.10
  10   1   4  143.59    6.40
  11  -1   4    9.50    1.50
  11  -1   4    9.50    2.20
  11  -1   4   10.50    2.00
 -11   1  -4   12.30    1.10
  11   1   4    5.70    1.70
  11   1   4   11.00    1.80
  11   1   4   14.20    2.60
  12  -1   4  366.06   11.60
  12  -1   4  358.26   11.80
  12  -1   4  341.57    9.80
  12   1   4  373.26   12.30
 -12   1  -4  350.46    8.80
  12   1   4  355.96   10.50
  12   1   4  354.76   11.90
  13  -1   4   25.50    2.50
  13  -1   4   23.40    3.00
  13  -1   4   30.10    3.90
  13   1   4   31.10    3.10
 -13   1  -4   20.00    1.30
  13   1   4   22.80    3.20
  13   1   4   36.40    4.30
  14  -1   4  152.38    6.50
  14  -1   4  139.79    6.90
  14  -1   4  142.09    5.40
  14   1   4  135.49    6.90
  14   1   4  140.39    5.80
  14   1   4  142.09    6.80
 -14   1  -4  144.39    4.40
  15  -1   4   87.49    4.20
  15  -1   4   94.29    5.20
  15  -1   4   91.39    5.70
  15   1   4   92.19    5.50
  15   1   4  102.19    5.90
 -15   1  -4   88.49    3.30
  15   1   4   84.69    4.50
  16  -1   4    9.30    2.20
  16  -1   4    8.20    2.60
  16   1   4   10.00    2.30
 -16   1  -4   10.50    1.30
  16   1   4   10.50    2.60
  16   1   4    3.50    1.80
  17  -1   4    1.50    1.70
  17   1   4    2.10    1.50
  17   1   4    2.00    1.90
 -17   1  -4    0.60    0.80
  17   1   4   -0.20    1.40
  18  -1   4   13.00    3.00
  18   1   4   18.30    2.90
  18   1   4   12.00    2.90
  18   1   4   15.20    3.00
  19  -1   4   31.50    4.60
  19   1   4   31.50    4.60
  19   1   4   33.40    3.90
  19   1   4   35.40    4.50
 -20  -1  -4   36.70    2.50
  20  -1   4   44.60    5.60
  20   1   4   38.70    5.00
  21  -1   4   21.40    4.10
  22  -1   4   12.70    3.40
  26  -2  -4    6.20    2.70
 -26  -2   4    7.70    2.10
  26   2  -4    6.50    3.10
 -26   2   4    5.70    1.80
  25  -2  -4    4.80    2.20
 -25  -2   4    2.70    1.50
 -25   2   4    1.80    1.30
  25   2  -4    0.10    2.30
 -24  -2   4   11.60    3.10
 -24  -2   4   12.20    2.20
  24  -2  -4   14.50    2.90
 -24   2   4   11.40    2.00
  24   2  -4    7.90    3.00
 -23  -2   4   -1.50    1.70
 -23  -2   4   -0.60    1.10
  23  -2  -4    1.00    1.70
 -23   2   4    1.40    1.20
  23   2  -4    1.30    2.10
 -22  -2   4    3.50    2.10
 -22  -2   4    3.40    1.50
  22  -2  -4    4.30    1.90
 -22   2   4    2.80    1.20
  22   2  -4    4.40    2.50
  21  -2  -4    0.90    1.50
 -21  -2   4    1.70    1.10
 -21  -2   4   -0.50    1.70
  21   2  -4   -1.90    1.60
 -21   2   4    2.90    1.20
  20  -2  -4    1.90    1.60
 -20  -2   4    3.40    1.80
 -20  -2   4    6.10    1.60
 -20   2   4    4.90    1.40
  20   2  -4   11.20    2.90
  19  -2  -4    2.70    1.70
 -19  -2   4    3.60    1.80
 -19   2   4    4.10    1.30
  19   2  -4    4.60    2.10
  18  -2  -4    6.90    1.90
 -18  -2   4    4.40    1.70
  18   2  -4    2.40    1.70
 -18   2   4    3.30    1.10
  17  -2  -4   13.20    2.50
 -17  -2   4   17.60    2.80
 -17   2   4   14.10    1.80
  17   2  -4   18.60    3.00
  16  -2  -4    0.60    1.70
  16  -2  -4    0.60    1.20
 -16  -2   4    3.80    1.70
  16   2  -4    3.20    1.60
 -16   2   4    1.50    0.90
 -15  -2   4    4.60    1.70
  15  -2  -4    3.90    1.40
 -15  -2   4    3.80    2.90
  15  -2  -4    3.10    1.70
 -15   2   4    5.10    1.10
  15   2  -4    4.20    1.80
 -14  -2   4   96.09   12.70
  14  -2  -4  107.69    5.60
  14  -2  -4  102.79    4.80
 -14  -2   4  106.99    4.90
  14   2  -4  107.19    5.40
 -14   2   4  101.19    3.80
 -14   2   4  102.39    3.20
  13  -2  -4   21.50    3.00
 -13  -2   4   20.20    8.30
 -13  -2   4   23.50    2.60
  13  -2  -4   21.40    2.60
 -13   2   4   18.30    1.10
 -13   2   4   20.00    2.10
 -13   2   4   19.30    1.80
  13   2  -4   19.50    2.70
 -12  -2   4   -3.30    5.40
  12  -2  -4    0.90    0.90
 -12  -2   4    0.60    1.10
  12  -2  -4    1.50    1.30
  12   2  -4    0.10    1.00
 -12   2   4   -2.10    0.70
 -12   2   4    0.70    0.40
 -12   2   4    1.00    0.70
 -11  -2   4    7.40    1.60
  11  -2  -4   10.50    2.00
  11  -2  -4   14.70    5.50
  11  -2  -4    9.30    1.60
 -11   2   4   11.00    1.30
 -11   2   4   10.80    0.90
  11   2  -4   13.70    2.20
  10  -2  -4  659.13   17.70
 -10  -2   4  685.73   17.50
 -10  -2   4  685.03   16.00
 -10  -2   4  682.73   16.00
  10  -2  -4  651.63   16.90
  10  -2  -4  628.84   28.50
 -10   2   4  664.43   16.50
 -10   2   4  680.73   15.90
  10   2  -4  679.83   17.70
  -9  -2   4    2.30    0.40
   9  -2  -4    3.10    3.30
   9  -2  -4   -0.80    0.80
  -9  -2   4    1.00    1.00
  -9  -2   4    3.00    0.40
  -9   2   4    1.90    0.50
  -9   2   4    2.00    0.70
   9   2  -4    2.00    1.30
   8  -2  -4  157.88    5.20
  -8  -2   4  149.88    4.20
  -8  -2   4  152.18    5.30
  -8  -2   4  160.38    4.30
  -8   2   4  152.58    4.50
  -8   2   4  154.58    4.40
   8   2  -4  144.89    5.50
  -7  -2   4   15.30    1.00
  -7  -2   4   16.00    1.00
   7  -2  -4   19.40    1.80
  -7  -2   4   21.40    2.10
  -7   2   4   15.20    1.00
  -7   2   4   15.70    1.20
   7   2  -4   18.10    2.10
  -6  -2   4  137.69    4.00
  -6  -2   4  133.89    4.60
  -6  -2   4  138.19    4.10
  -6   2   4  133.69    4.50
  -6   2   4  134.39    3.90
  -6   2   4  133.29    4.10
  -5  -2   4    3.70    0.70
   5  -2  -4    4.70    0.60
  -5  -2   4    3.40    0.50
  -5  -2   4    4.20    0.30
  -5  -2   4    4.60    1.00
  -5  -2   4    4.30    0.60
   5   2  -4    3.80    0.30
  -5   2   4    4.10    0.80
  -5   2   4    3.90    0.50
  -5   2   4    4.00    0.80
   5   2  -4    3.80    0.30
  -4  -2   4  317.57    8.90
  -4  -2   4  336.77    8.90
  -4  -2   4  341.97    8.70
   4  -2  -4  329.07    8.50
  -4  -2   4  338.77    8.00
  -4  -2   4  346.77    9.30
  -4   2   4  324.07    8.70
   4   2  -4  332.17    8.40
  -4   2   4  329.17    8.80
  -4   2   4  326.27    8.40
   4   2  -4  335.17    8.40
   3  -2  -4  614.74   15.60
  -3  -2   4  642.54   16.20
   3  -2  -4  602.54   15.30
  -3  -2   4  632.84   15.50
   3  -2  -4  627.84   15.90
  -3  -2   4  646.54   14.90
   3   2  -4  637.84   15.10
   3   2  -4  628.94   14.60
   3   2  -4  623.14   15.40
  -3   2   4  631.64   15.30
  -3   2   4  621.24   15.30
  -3   2   4  612.14   15.20
   2  -2  -4 1055.59   25.50
   2  -2  -4 1059.69   25.50
   2  -2  -4 1063.19   25.50
  -2  -2   4 1081.39   26.90
  -2  -2   4 1041.00   25.00
  -2   2   4 1052.29   25.20
  -2   2   4 1065.79   25.40
   2   2  -4 1075.29   26.20
   2   2  -4 1098.79   26.00
   2   2  -4 1061.89   24.90
  -2   2   4 1020.80   25.20
   2   2  -4 1107.59   25.80
  -1  -2   4 2007.10   47.50
  -1  -2   4 1989.90   49.00
   1  -2  -4 1994.70   47.80
   1  -2  -4 1992.60   46.80
   1  -2  -4 1952.00   46.80
  -1   2   4 2000.70   48.50
  -1   2   4 1998.00   46.70
   1   2  -4 2031.70   47.70
   1   2  -4 2041.20   48.20
   1   2  -4 2048.79   46.60
  -1   2   4 2002.70   58.89
   0  -2   4    9.00    1.60
   0  -2   4    3.80    0.50
   0  -2  -4    4.10    0.50
   0  -2  -4    4.30    0.50
   0  -2  -4    4.70    0.50
   0   2   4    4.20    0.50
   0   2   4    4.70    0.40
   0   2   4    4.50    0.50
   0   2  -4    8.40    1.50
   0   2  -4    5.40    0.60
   1  -2   4 1005.80   23.60
  -1  -2  -4 1024.70   23.50
  -1  -2  -4 1007.60   23.60
  -1  -2  -4 1032.90   24.00
   1  -2   4  960.40   25.50
   1   2   4  994.80   23.60
  -1   2  -4 1015.40   26.20
   1   2   4  981.60   24.00
  -1   2  -4 1018.00   23.70
   1   2   4 1003.80   23.50
  -2  -2  -4   17.50    0.80
   2  -2   4   15.90    1.00
  -2  -2  -4   19.30    0.70
   2  -2   4   15.30    0.60
  -2  -2  -4   16.60    0.80
  -2   2  -4   20.80    2.30
  -2   2  -4   15.50    0.80
  -3  -2  -4   59.79    1.60
  -3  -2  -4   59.39    1.70
  -3  -2  -4   56.99    1.80
   3   2   4   58.79    1.80
  -3   2  -4   57.69    1.70
   3   2   4   50.79    3.10
  -3   2  -4   61.19    2.80
  -4  -2  -4  359.46    8.80
   4  -2   4  332.27    9.80
  -4   2  -4  364.96    8.40
   4   2   4  339.47   10.70
  -4   2  -4  369.46    8.60
  -5  -2  -4   25.90    1.00
   5  -2   4   26.80    2.60
   5   2   4   24.30    2.80
  -6  -2  -4  131.09    3.20
  -6  -2  -4  122.99    8.80
   6  -2   4  118.29    5.10
   6   2   4  114.79    5.40
  -7  -2  -4   39.10    6.50
   7  -2   4   45.00    3.10
   7   2   4   39.30    3.10
   8  -2   4  203.88    7.40
  -8  -2  -4  199.78   13.60
   8   2   4  185.28    6.20
   8   2   4  198.78    7.80
   8   2   4  201.68    7.40
   9  -2   4   26.90    3.10
   9  -2   4   25.60    2.70
  -9  -2  -4   30.70    7.70
   9   2   4   26.80    3.30
   9   2   4   32.30    3.50
   9   2   4   27.00    2.20
 -10  -2  -4   98.99   11.90
  10  -2   4   80.79    4.10
  10  -2   4   83.79    4.80
  10   2   4   81.39    4.80
  10   2   4   86.79    4.80
  10   2   4   91.99    4.10
  11  -2   4   28.30    3.00
  11  -2   4   20.40    1.70
  11  -2   4   26.50    3.40
 -11   2  -4   21.80    1.30
  11   2   4   26.40    2.70
  11   2   4   23.00    3.30
  11   2   4   23.90    3.30
  12  -2   4    2.50    1.00
  12  -2   4    1.30    1.30
  12  -2   4   -0.10    1.10
 -12   2  -4   -0.20    0.50
  12   2   4    1.40    1.10
  12   2   4    2.10    1.40
  12   2   4   -1.30    1.00
  13  -2   4   31.10    2.20
  13  -2   4   34.60    3.00
  13  -2   4   50.69    4.90
 -13   2  -4   38.20    1.80
  13   2   4   40.10    4.60
  13   2   4   41.20    4.50
  13   2   4   41.60    3.10
  14  -2   4    2.10    1.40
  14  -2   4    3.70    1.30
  14   2   4    0.90    1.70
  14   2   4    2.90    1.50
 -14   2  -4    2.80    0.80
  14   2   4    0.30    1.30
  15  -2   4    0.50    1.60
  15   2   4   -0.50    1.40
 -15   2  -4    1.20    0.80
  15   2   4   -1.20    1.20
  15   2   4    1.00    1.60
  16  -2   4    3.30    2.00
  16   2   4    0.50    1.60
  16   2   4    0.00    1.40
  16   2   4    1.80    1.80
  17  -2   4    2.30    1.70
  17   2   4    4.10    1.90
  17   2   4    3.20    1.90
  17   2   4    8.10    2.60
  18  -2   4    5.10    2.10
  18   2   4    4.20    2.10
  18   2   4    4.80    2.00
  18   2   4    5.20    2.10
  19  -2   4    0.60    2.00
  19   2   4    4.60    2.40
  19   2   4   -0.10    1.70
  19   2   4    1.80    1.80
  20  -2   4    9.20    2.90
  20   2   4    3.90    2.00
  21  -2   4   -4.00    1.70
  21   2   4    2.00    2.00
  22  -2   4    4.10    2.40
  23  -2   4    7.10    3.10
 -25  -3   4    3.90    2.50
 -25  -3   4    7.30    1.90
 -25   3   4    6.40    1.90
  25   3  -4   10.90    3.40
 -24  -3   4    1.50    1.30
  24  -3  -4    0.60    1.80
 -24  -3   4    0.90    2.10
  24   3  -4    1.60    2.00
 -24   3   4   -0.80    1.20
 -23  -3   4    6.00    1.70
 -23  -3   4    5.40    2.40
  23  -3  -4    5.60    2.00
 -23   3   4    2.90    1.30
  23   3  -4   10.10    3.10
 -22  -3   4    0.90    1.90
  22  -3  -4    0.80    1.40
 -22   3   4    0.10    1.00
  22   3  -4   -1.40    1.80
  21  -3  -4   10.10    2.40
 -21  -3   4    8.70    2.50
  21   3  -4    8.50    2.80
 -21   3   4    6.40    1.50
 -20  -3   4    8.20    2.60
  20  -3  -4   15.60    2.70
  20   3  -4   14.40    3.20
 -20   3   4   12.20    1.90
  19  -3  -4   22.80    3.00
 -19  -3   4   23.20    3.30
 -19   3   4   24.00    2.40
  19   3  -4   23.40    3.60
  18  -3  -4   14.20    2.40
 -18  -3   4   13.80    2.80
  18   3  -4   13.60    2.90
 -18   3   4   14.10    1.80
  17  -3  -4    0.40    1.80
  17  -3  -4    1.20    1.20
 -17  -3   4    0.20    1.40
  17   3  -4    1.90    1.60
 -17   3   4    0.40    0.80
  16  -3  -4    3.90    2.10
  16  -3  -4    1.50    1.30
 -16  -3   4   -0.10    1.40
  16   3  -4   -1.00    1.50
 -16   3   4    2.10    1.00
  15  -3  -4    5.40    2.30
  15  -3  -4    7.50    1.70
 -15  -3   4    8.30    2.30
 -15   3   4    7.20    1.30
  15   3  -4    5.80    2.00
 -14  -3   4   38.70    1.60
 -14  -3   4   33.30    2.90
  14  -3  -4   35.40    2.70
  14   3  -4   34.10    3.70
 -14   3   4   38.20    2.20
  13  -3  -4   27.90    2.90
 -13  -3   4   22.90    1.30
 -13  -3   4   29.70    3.10
 -13   3   4   24.00    1.60
 -13   3   4   22.80    1.80
  13   3  -4   24.30    3.10
 -12  -3   4   19.30    1.20
 -12  -3   4   25.00    2.80
  12  -3  -4   25.70    2.60
 -12   3   4   20.30    1.70
  12   3  -4   26.60    3.10
 -12   3   4   20.00    1.40
 -11  -3   4   90.59    3.00
 -11  -3   4   89.09    3.10
 -11  -3   4   92.59    4.40
  11  -3  -4   93.09    4.00
 -11   3   4   96.69    3.30
 -11   3   4   88.89    3.30
  11   3  -4   91.39    4.60
 -10  -3   4  303.27    8.10
 -10  -3   4  295.47    9.30
 -10  -3   4  305.37    8.20
  10  -3  -4  307.87    8.90
  10   3  -4  310.67    9.80
 -10   3   4  309.57    8.10
 -10   3   4  305.87    8.40
  -9  -3   4   29.70    1.60
  -9  -3   4   28.00    1.50
  -9  -3   4   28.50    2.70
   9  -3  -4   27.50    2.00
   9   3  -4   26.20    2.70
  -9   3   4   26.40    1.60
  -9   3   4   29.10    1.90
  -9   3   4   30.10    1.90
  -9   3   4   29.20    1.70
  -8  -3   4    6.10    0.40
  -8  -3   4    5.20    0.80
  -8  -3   4    5.90    0.30
   8  -3  -4    7.30    1.20
  -8  -3   4    5.90    1.30
  -8  -3   4    5.10    0.80
  -8   3   4    7.90    1.30
  -8   3   4    7.30    0.90
  -8   3   4    6.40    1.10
  -8   3   4    5.80    0.90
   8   3  -4    5.30    1.50
  -7  -3   4  327.57    9.50
  -7  -3   4  338.17    7.90
  -7  -3   4  331.27    8.90
  -7  -3   4  334.07    8.30
  -7  -3   4  337.47    9.00
  -7   3   4  325.57    9.10
   7   3  -4  319.57    9.60
  -7   3   4  319.07    8.30
  -7   3   4  330.37    8.80
  -6  -3   4   13.20    1.20
  -6  -3   4   13.80    1.20
  -6  -3   4   15.50    0.80
  -6  -3   4   15.10    1.90
  -6  -3   4   12.80    1.30
   6   3  -4   16.50    2.00
   6   3  -4   14.80    0.70
  -6   3   4   17.00    1.70
  -6   3   4   14.00    1.10
  -6   3   4   16.60    1.20
   6   3  -4   13.20    0.60
  -6   3   4   16.00    1.20
   5  -3  -4   65.59    2.60
  -5  -3   4   60.09    2.50
  -5  -3   4   65.39    2.80
  -5  -3   4   56.99    2.90
  -5  -3   4   63.99    2.00
  -5  -3   4   65.49    2.90
  -5   3   4   63.79    2.80
   5   3  -4   62.29    2.00
  -5   3   4   58.69    2.30
   5   3  -4   65.39    2.30
   5   3  -4   63.79    3.00
  -5   3   4   68.09    2.40
  -5   3   4   65.09    2.40
   4  -3  -4   57.69    2.60
  -4  -3   4   54.49    2.70
  -4  -3   4   55.89    2.90
   4  -3  -4   54.69    2.30
  -4  -3   4   56.59    1.90
   4  -3  -4   53.19    2.80
  -4  -3   4   52.29    2.60
  -4   3   4   52.59    2.10
   4   3  -4   54.79    1.50
   4   3  -4   56.99    2.20
  -4   3   4   54.59    2.40
  -4   3   4   52.49    2.10
  -3  -3   4  369.86   10.10
  -3  -3   4  382.26    9.50
   3  -3  -4  381.76   10.50
  -3  -3   4  382.76   10.90
   3  -3  -4  367.76    9.80
   3  -3  -4  371.26    9.90
  -3  -3   4  379.96   11.00
  -3   3   4  372.56    9.60
   3   3  -4  369.86    9.60
   3   3  -4  375.56    9.90
  -3   3   4  389.86    9.70
   3   3  -4  373.56    9.10
  -3   3   4  373.86    9.90
   3   3  -4  385.06    9.90
  -2  -3   4  459.45   12.10
  -2  -3   4  456.75   11.60
   2  -3  -4  482.25   12.40
  -2  -3   4  461.25   13.60
   2  -3  -4  474.45   11.90
   2  -3  -4  464.35   11.70
  -2   3   4  443.66   11.50
   2   3  -4  475.95   12.40
   2   3  -4  469.25   11.40
  -2   3   4  482.15   11.80
   2   3  -4  461.65   12.00
   2   3  -4  467.25   12.30
  -2   3   4  480.15   11.80
  -1  -3   4  344.07    9.00
   1  -3  -4  353.16    9.00
   1  -3  -4  367.66    9.50
  -1  -3   4  360.76   11.40
   1  -3  -4  343.87    9.20
  -1   3   4  346.17    8.90
   1   3  -4  367.86   10.40
   1   3  -4  361.36   10.00
  -1   3   4  351.36    9.10
   1   3  -4  362.86    8.90
   0  -3   4  316.57   10.70
   0  -3  -4  309.17    8.00
   0  -3  -4  317.17    8.30
   0  -3   4  314.67    8.00
   0  -3  -4  316.27    8.20
   0   3  -4  303.77    8.00
   0   3   4  325.97    7.80
   0   3  -4  308.17    9.70
   0   3  -4  314.57    9.30
   0   3   4  312.77    7.90
   0   3   4  321.47    8.10
   1  -3   4 1061.79   27.90
   1  -3   4 1052.79   25.10
  -1  -3  -4 1014.70   24.80
   1  -3   4 1060.79   24.70
  -1  -3  -4 1049.79   24.90
  -1  -3  -4 1027.60   25.20
  -1   3  -4 1068.09   27.40
   1   3   4 1012.10   25.10
  -1   3  -4 1047.60   24.90
   1   3   4 1049.09   24.50
   1   3   4 1078.59   24.70
  -2  -3  -4  734.73   17.80
  -2  -3  -4  756.12   17.80
  -2  -3  -4  747.43   18.10
   2  -3   4  737.53   19.90
   2  -3   4  730.43   17.60
   2  -3   4  746.13   18.60
  -2   3  -4  750.82   20.70
   2   3   4  742.03   17.50
   2   3   4  744.43   17.40
   2   3   4  742.03   19.50
  -2   3  -4  761.52   17.90
  -3  -3  -4  162.28    4.20
   3  -3   4  160.58    4.30
  -3  -3  -4  157.08    4.40
   3  -3   4  157.58    5.80
  -3  -3  -4  170.08    4.40
   3   3   4  155.78    4.40
  -3   3  -4  167.48    6.90
  -3   3  -4  164.78    4.40
   3   3   4  154.78    6.10
  -4  -3  -4    6.20    0.60
  -4  -3  -4    7.60    0.50
   4  -3   4    9.70    1.70
  -4  -3  -4    9.30    0.70
   4   3   4    7.80    1.20
  -4   3  -4    5.90    1.60
  -4   3  -4    8.60    0.70
   4   3   4    7.40    0.60
   4   3   4   10.10    1.90
  -5  -3  -4   98.09    2.90
  -5  -3  -4   95.99    2.50
   5  -3   4   94.09    4.60
  -5  -3  -4   99.59    2.60
  -5   3  -4  107.79    4.60
   5   3   4   94.39    4.80
  -5   3  -4  100.29    2.80
   5   3   4   96.49    3.70
   6  -3   4   37.00    2.90
  -6  -3  -4   39.40    1.50
   6   3   4   38.90    2.30
  -6   3  -4   33.60    2.00
   6   3   4   34.80    3.00
  -6   3  -4   37.70    1.30
   7  -3   4   17.20    2.60
  -7  -3  -4   17.00    0.90
   7   3   4   17.20    1.90
   7   3   4   22.20    2.90
   8  -3   4  109.89    5.20
  -8  -3  -4  101.69    2.90
   8   3   4   94.19    4.10
   8   3   4   96.29    5.20
  -9  -3  -4   35.30    1.30
   9  -3   4   38.00    3.90
   9   3   4   35.10    2.40
   9   3   4   26.60    3.40
 -10  -3  -4   -0.50    2.40
  10  -3   4    0.30    1.10
  10  -3   4    1.80    1.10
 -10  -3  -4    1.20    0.30
 -10  -3  -4    1.30    0.30
  10   3   4    2.00    1.40
  10   3   4    1.10    1.00
  10   3   4    1.10    1.20
  11  -3   4   28.70    3.60
  11  -3   4   24.50    1.80
 -11  -3  -4   20.00    5.50
 -11   3  -4   27.50    1.50
  11   3   4   33.60    3.20
  11   3   4   28.20    3.60
  11   3   4   32.50    3.90
 -12  -3  -4    6.70    5.00
  12  -3   4    2.40    1.00
  12  -3   4    1.20    1.50
  12   3   4    4.70    1.90
 -12   3  -4    2.90    0.70
  12   3   4    4.90    2.00
  12   3   4    1.40    1.30
  13  -3   4   15.20    3.10
 -13  -3  -4   19.00    6.80
  13   3   4   17.90    3.20
 -13   3  -4   15.50    1.30
  13   3   4   18.80    3.20
  13   3   4   17.60    2.60
  14  -3   4  136.79    7.20
  14   3   4  136.89    7.20
  14   3   4  132.69    7.10
  14   3   4  135.89    6.20
  15  -3   4   23.50    3.80
  15   3   4   37.30    4.70
  15   3   4   34.70    3.70
  15   3   4   38.20    4.80
  16  -3   4    1.10    1.60
  16   3   4    2.00    1.80
  16   3   4    0.70    1.80
  16   3   4    2.90    2.10
  17  -3   4    8.40    2.80
  17   3   4    5.90    2.50
  17   3   4    7.00    2.60
  17   3   4   10.40    2.70
  18  -3   4   -0.70    1.80
  18   3   4    1.10    1.80
  18   3   4   -1.70    1.90
  18   3   4    1.50    1.80
  19  -3   4    0.80    2.20
  19   3   4   -1.60    1.50
  20  -3   4    1.30    2.20
  20   3   4    1.30    1.60
  21  -3   4   -0.70    2.30
  21   3   4    2.70    2.00
  22  -3   4   -0.40    2.10
  22   3   4   -0.20    1.60
  23  -3   4    0.70    2.20
  24  -3   4    4.50    3.10
 -25  -4   4    0.30    1.20
 -25  -4   4   -1.80    2.10
  25   4  -4    1.10    2.20
 -24  -4   4   14.00    3.30
 -24   4   4   17.80    2.50
  24   4  -4   14.80    3.70
  23  -4  -4    6.80    2.30
 -23  -4   4    6.80    2.70
 -23   4   4    8.80    1.90
  23   4  -4    6.60    2.70
  22  -4  -4   45.50    3.80
 -22  -4   4   45.50    5.10
 -22   4   4   48.40    3.10
  22   4  -4   41.80    5.40
  21  -4  -4    3.70    1.80
 -21  -4   4    3.10    2.00
  21   4  -4    3.70    2.20
 -21   4   4    4.30    1.50
  20  -4  -4   19.60    3.00
 -20  -4   4   17.00    3.30
  20   4  -4   21.90    3.80
 -20   4   4   18.70    2.30
  19  -4  -4   28.80    3.40
 -19  -4   4   25.60    3.70
 -19   4   4   27.90    2.70
  19   4  -4   25.40    4.00
  18  -4  -4   31.90    3.50
 -18  -4   4   32.40    3.90
  18   4  -4   27.40    4.00
 -18   4   4   29.60    2.40
  17  -4  -4  159.58    6.60
 -17  -4   4  159.38    7.30
  17   4  -4  172.98    8.10
 -17   4   4  168.78    5.80
  16  -4  -4   21.40    2.70
 -16  -4   4   19.60    3.00
  16   4  -4   20.50    3.20
 -16   4   4   24.70    2.00
  15  -4  -4   74.29    4.10
 -15  -4   4   79.09    4.70
 -15   4   4   76.69    3.50
  15   4  -4   68.89    4.80
  14  -4  -4   34.90    2.80
 -14  -4   4   42.60    4.00
 -14   4   4   40.50    2.40
  14   4  -4   37.20    4.10
 -13  -4   4  218.18    8.20
  13  -4  -4  217.48    7.30
 -13   4   4  212.98    6.60
  13   4  -4  226.78    8.60
 -12  -4   4   35.60    3.00
 -12   4   4   32.80    2.70
 -12   4   4   37.10    2.20
  12   4  -4   41.40    3.30
 -11  -4   4  384.36   11.50
 -11  -4   4  385.76    8.90
 -11  -4   4  368.16   10.10
 -11   4   4  363.66    9.80
  11   4  -4  355.96   11.60
 -11   4   4  372.46   11.10
 -11   4   4  366.76   10.30
 -10  -4   4   30.60    3.00
 -10  -4   4   27.00    1.00
 -10  -4   4   24.60    1.70
  10   4  -4   29.40    3.20
 -10   4   4   26.40    2.60
 -10   4   4   26.10    1.70
 -10   4   4   26.70    1.80
  -9  -4   4  183.78    6.50
  -9  -4   4  173.78    5.50
  -9  -4   4  179.78    4.60
  -9  -4   4  174.78    5.70
  -9  -4   4  172.68    5.00
   9   4  -4  175.48    6.70
  -9   4   4  172.78    5.50
  -9   4   4  177.78    5.50
  -9   4   4  177.68    5.40
  -8  -4   4  162.28    5.00
  -8  -4   4  152.98    5.30
  -8  -4   4  156.38    5.90
  -8  -4   4  167.18    4.40
  -8  -4   4  156.58    5.10
  -8   4   4  160.48    5.00
   8   4  -4  152.68    6.00
  -8   4   4  160.08    5.90
  -8   4   4  175.28    5.10
  -8   4   4  167.38    5.20
  -7  -4   4  133.59    5.30
  -7  -4   4  141.59    4.00
  -7  -4   4  136.79    4.80
  -7  -4   4  143.79    5.00
   7   4  -4  141.89    5.40
  -7   4   4  146.99    4.50
   7   4  -4  141.29    3.60
  -7   4   4  141.89    4.60
  -7   4   4  137.69    5.20
   7   4  -4  141.19    3.60
  -7   4   4  139.99    4.50
  -6  -4   4  158.48    5.50
  -6  -4   4  156.38    5.40
  -6  -4   4  145.19    5.40
   6  -4  -4  148.89    5.30
  -6  -4   4  155.78    4.40
   6   4  -4  150.58    4.20
  -6   4   4  161.88    5.60
   6   4  -4  155.28    4.50
   6   4  -4  152.38    5.60
  -6   4   4  161.28    4.80
  -6   4   4  152.78    4.60
  -6   4   4  151.28    4.80
   5  -4  -4   77.99    3.60
  -5  -4   4   84.39    3.70
  -5  -4   4   84.39    4.00
  -5  -4   4   83.59    2.80
  -5  -4   4   83.29    3.70
   5  -4  -4   81.99    3.40
   5  -4  -4   93.29    3.50
   5   4  -4   84.89    3.70
  -5   4   4   85.49    3.10
  -5   4   4   90.09    3.10
   5   4  -4   67.39    2.60
   5   4  -4   83.09    3.00
  -5   4   4   89.39    3.60
  -5   4   4   81.09    2.90
  -4  -4   4  365.76   10.40
   4  -4  -4  375.76   10.40
   4  -4  -4  381.16   10.20
  -4  -4   4  363.46   11.00
  -4  -4   4  376.56    9.70
  -4  -4   4  377.86   11.40
   4  -4  -4  383.26   11.30
   4   4  -4  384.36    9.00
   4   4  -4  381.76    9.30
  -4   4   4  378.26   10.00
   4   4  -4  374.66    9.80
   4   4  -4  358.36   10.10
  -4   4   4  376.76   10.30
  -4   4   4  373.36    9.50
   4   4  -4  379.96   10.00
  -4   4   4  371.76    9.70
  -3  -4   4  703.13   19.30
  -3  -4   4  700.33   19.50
   3  -4  -4  722.23   17.60
   3  -4  -4  713.83   18.20
  -3  -4   4  718.83   17.40
  -3  -4   4  694.83   17.80
   3   4  -4  716.83   17.90
   3   4  -4  684.23   17.20
   3   4  -4  716.83   18.00
  -3   4   4  725.03   17.90
  -3   4   4  707.83   17.70
   3   4  -4  727.73   17.60
  -3   4   4  701.73   16.80
   3   4  -4  701.53   16.90
  -3   4   4  715.83   17.40
   2  -4  -4  778.92   18.60
  -2  -4   4  736.03   18.80
  -2  -4   4  730.43   18.40
   2  -4  -4  758.02   19.10
   2  -4  -4  761.72   19.70
  -2  -4   4  754.62   21.10
   2   4  -4  750.72   19.20
   2   4  -4  778.62   19.20
   2   4  -4  749.23   18.20
  -2   4   4  773.92   18.70
  -2   4   4  780.52   18.70
  -2   4   4  743.73   18.40
  -2   4   4  723.13   17.70
  -1  -4   4  214.98    5.90
   1  -4  -4  218.58    6.30
  -1  -4   4  197.58    6.30
   1  -4  -4  208.18    6.70
   1  -4  -4  207.48    5.90
  -1  -4   4  199.28    8.30
  -1   4   4  218.38    5.90
  -1   4   4  225.58    5.90
  -1   4   4  211.48    5.80
   1   4  -4  202.08    5.70
   1   4  -4  220.18    6.70
  -1   4   4  204.48    6.00
   1   4  -4  202.98    6.90
   0  -4  -4  692.93   16.90
   0  -4  -4  689.73   17.40
   0  -4  -4  705.93   17.70
   0  -4   4  697.53   16.90
   0  -4   4  664.13   20.20
   0  -4   4  676.43   17.30
   0   4  -4  707.63   17.00
   0   4  -4  688.13   18.70
   0   4   4  688.93   16.70
   0   4   4  684.33   16.60
   0   4   4  682.73   18.00
   0   4   4  697.93   17.10
   0   4  -4  698.33   18.20
   0   4   4  708.33   16.80
   1  -4   4 1029.80   25.90
  -1  -4  -4 1059.59   26.20
  -1  -4  -4 1097.69   26.20
  -1  -4  -4 1071.39   25.70
   1  -4   4 1077.59   29.40
   1  -4   4 1060.59   25.50
   1   4   4 1098.59   26.00
   1   4   4 1032.90   24.80
   1   4   4 1108.69   25.30
  -1   4  -4 1082.99   28.00
   1   4   4 1081.19   26.90
  -1   4  -4 1106.09   27.50
   1   4   4 1072.89   25.50
  -1   4  -4 1066.09   25.70
   2  -4   4  208.98    8.20
   2  -4   4  197.88    5.20
  -2  -4  -4  199.98    5.70
  -2  -4  -4  193.18    5.40
  -2  -4  -4  194.98    5.70
  -2   4  -4  189.38    5.50
  -2   4  -4  192.28    6.80
   2   4   4  195.08    7.00
   2   4   4  192.18    5.90
   2   4   4  195.68    4.90
  -2   4  -4  190.48    7.60
   2   4   4  196.08    5.20
   2   4   4  201.68    5.40
  -3  -4  -4   37.60    1.80
  -3  -4  -4   37.30    1.60
   3  -4   4   41.50    2.80
  -3  -4  -4   35.80    1.70
   3  -4   4   38.60    1.40
   3  -4   4   39.40    3.10
   3   4   4   37.00    2.80
  -3   4  -4   35.70    2.70
  -3   4  -4   38.50    1.70
   3   4   4   33.10    2.10
  -3   4  -4   30.20    3.40
   3   4   4   36.70    1.10
   4  -4   4 1048.50   26.30
  -4  -4  -4 1030.10   24.80
  -4  -4  -4 1057.39   25.30
  -4  -4  -4 1039.70   24.70
   4   4   4 1047.70   27.00
  -4   4  -4 1061.69   28.50
   4   4   4 1018.70   24.60
  -4   4  -4 1048.50   24.90
   4   4   4 1029.80   25.00
  -5  -4  -4  155.58    4.50
  -5  -4  -4  154.68    4.30
  -5  -4  -4  148.99    4.10
   5  -4   4  156.98    6.60
   5   4   4  155.78    4.20
   5   4   4  153.68    4.20
   5   4   4  158.98    5.40
  -5   4  -4  157.48    4.40
   5   4   4  148.49    6.50
  -5   4  -4  150.58    7.10
  -6  -4  -4  387.16    9.30
   6  -4   4  380.86   12.20
  -6  -4  -4  389.66    9.60
  -6  -4  -4  387.96    9.80
  -6   4  -4  376.26   12.90
   6   4   4  387.76   12.40
   6   4   4  381.16   10.70
  -6   4  -4  379.76    9.70
  -7  -4  -4   34.30    1.20
   7  -4   4   39.70    4.10
  -7  -4  -4   34.50    1.60
  -7  -4  -4   36.10    1.40
   7   4   4   43.10    3.40
  -7   4  -4   44.50    3.60
   7   4   4   33.40    2.40
  -7   4  -4   36.00    1.50
  -8  -4  -4    4.60    0.40
  -8  -4  -4    4.20    0.40
  -8  -4  -4    3.90    0.60
   8  -4   4    2.80    1.40
  -8   4  -4    4.80    1.50
   8   4   4    5.80    1.90
  -8   4  -4    3.50    0.50
   8   4   4    3.40    1.20
   9  -4   4    6.70    1.90
  -9   4  -4    6.40    1.40
   9   4   4    8.10    2.20
   9   4   4    6.40    1.50
  -9   4  -4    6.50    0.90
  10  -4   4    5.70    1.90
  10   4   4    1.00    1.50
  10   4   4    4.50    1.40
 -10   4  -4    4.00    0.80
  11  -4   4  128.99    6.70
 -11   4  -4  126.49    4.00
  11   4   4  133.49    5.80
  11   4   4  136.59    6.80
  12  -4   4   98.09    6.00
  12   4   4   98.09    5.90
  12   4   4   99.79    5.90
  12   4   4  112.09    5.30
  13  -4   4   78.39    5.40
 -13  -4  -4   73.19   10.50
  13   4   4   81.29    5.40
  13   4   4   67.79    5.00
  13   4   4   69.99    4.30
 -14  -4  -4   13.80    6.80
  14  -4   4   21.20    3.70
  14   4   4   30.00    3.60
  14   4   4   20.50    3.70
  14   4   4   21.10    3.70
  15  -4   4  184.38    9.00
 -15  -4  -4  158.48   16.00
  15   4   4  172.38    8.70
  15   4   4  173.18    8.70
  15   4   4  181.68    7.70
  16  -4   4    3.90    2.40
  16   4   4    6.40    2.40
  16   4   4    4.70    2.30
  16   4   4    3.30    2.10
  17  -4   4  104.99    7.20
  17   4   4  116.59    7.10
  17   4   4  115.99    6.20
  17   4   4   97.49    6.80
  18  -4   4    8.50    3.20
  18   4   4    8.60    2.50
  19  -4   4    6.40    2.50
  19   4   4   11.90    3.00
  20  -4   4   23.80    4.60
  20   4   4   33.60    4.30
  21  -4   4   19.30    4.30
  21   4   4   16.40    3.50
  22  -4   4   19.10    4.50
  22   4   4   25.10    4.10
  23  -4   4   -1.60    2.30
  23   4   4    0.90    2.10
  24  -4   4   11.80    4.20
 -24  -5   4   -2.80    1.80
  24   5  -4   -1.00    1.80
 -23  -5   4   24.40    4.20
  23   5  -4   20.10    4.10
 -22  -5   4   -0.20    2.00
  22   5  -4    2.70    2.50
 -22   5   4    0.70    1.20
 -21  -5   4   66.99    5.20
  21   5  -4   56.39    6.20
 -21   5   4   65.89    3.80
 -20  -5   4   58.09    4.90
  20   5  -4   53.49    5.80
 -20   5   4   54.09    3.30
 -19  -5   4   75.49    5.40
  19   5  -4   77.99    5.90
 -19   5   4   76.49    3.90
 -18  -5   4   46.40    4.90
 -18   5   4   41.80    2.80
  18   5  -4   56.69    5.80
 -17  -5   4   24.70    3.80
 -17   5   4   27.30    2.20
  17   5  -4   26.20    4.10
 -16  -5   4  153.68    7.20
  16   5  -4  155.88    7.80
 -16   5   4  152.98    5.60
 -15  -5   4   30.00    3.60
 -15   5   4   32.00    2.30
  15   5  -4   29.50    3.90
 -14  -5   4  220.28    8.50
  14   5  -4  204.98    8.70
 -14   5   4  209.08    6.70
 -13  -5   4   51.29    3.80
 -13   5   4   53.49    2.90
  13   5  -4   46.00    4.60
 -12  -5   4   95.89    5.10
 -12  -5   4   95.09    2.90
 -12   5   4  100.99    4.00
  12   5  -4   90.89    5.30
 -11  -5   4   32.40    1.50
 -11  -5   4   35.20    3.50
  11   5  -4   32.70    3.60
 -11   5   4   30.70    2.10
 -11   5   4   36.90    3.10
 -10  -5   4  611.64   17.00
 -10  -5   4  595.54   14.90
 -10   5   4  615.84   15.20
  10   5  -4  620.34   17.10
 -10   5   4  596.74   17.20
  -9  -5   4  164.58    6.50
  -9  -5   4  161.48    5.70
  -9  -5   4  160.18    4.70
   9   5  -4  167.88    6.70
  -9   5   4  165.78    5.20
  -9   5   4  158.58    5.40
  -9   5   4  163.08    5.30
  -9   5   4  162.78    6.40
  -8  -5   4  388.16   11.60
  -8  -5   4  383.36   10.00
  -8  -5   4  375.66   11.10
  -8   5   4  389.96   10.20
  -8   5   4  394.76   11.70
  -8   5   4  380.86   10.20
  -8   5   4  388.76   10.70
   8   5  -4  366.16   11.50
  -7  -5   4   29.30    1.60
  -7  -5   4   33.60    2.50
  -7  -5   4   31.50    2.50
  -7  -5   4   25.40    2.20
  -7   5   4   28.80    1.90
  -7   5   4   29.20    1.90
   7   5  -4   32.70    3.20
  -7   5   4   30.00    2.40
  -6  -5   4  335.27    9.80
  -6  -5   4  311.17    9.90
  -6  -5   4  313.47    8.50
  -6  -5   4  305.77   10.10
  -6   5   4  296.87    8.50
  -6   5   4  318.47    8.90
   6   5  -4  324.37    9.80
  -6   5   4  317.47    9.60
  -5  -5   4  531.35   13.40
   5  -5  -4  527.55   13.90
   5  -5  -4  521.75   15.30
  -5  -5   4  531.55   14.40
  -5  -5   4  518.25   15.10
   5   5  -4  520.15   14.10
  -5   5   4  534.25   13.90
  -5   5   4  524.45   13.20
  -5   5   4  533.65   14.40
  -4  -5   4  289.67    9.00
  -4  -5   4  304.37    9.90
  -4  -5   4  306.47    8.20
   4  -5  -4  293.37   10.10
   4  -5  -4  302.67    8.50
   4   5  -4  293.97    8.90
   4   5  -4  310.07    7.80
   4   5  -4  305.77    8.30
  -4   5   4  308.87    8.50
   4   5  -4  300.77    7.50
  -4   5   4  299.17    8.20
  -4   5   4  302.77    8.90
   3  -5  -4  159.38    4.90
  -3  -5   4  157.88    5.50
  -3  -5   4  153.08    6.40
  -3  -5   4  156.58    4.80
   3  -5  -4  150.68    5.70
   3   5  -4  145.89    5.30
   3   5  -4  151.08    4.30
  -3   5   4  148.69    4.90
   3   5  -4  154.28    5.00
  -3   5   4  150.68    5.10
  -3   5   4  154.18    4.90
   3   5  -4  156.38    4.80
   2  -5  -4   74.99    2.80
  -2  -5   4   68.89    2.80
   2  -5  -4   72.19    3.30
  -2  -5   4   68.39    3.40
   2   5  -4   71.99    3.20
   2   5  -4   74.99    3.10
  -2   5   4   74.89    2.90
  -2   5   4   72.79    2.90
   2   5  -4   74.49    3.20
  -1  -5   4   71.79    2.70
  -1  -5   4   76.89    3.40
   1  -5  -4   71.99    2.70
   1  -5  -4   66.49    3.10
  -1   5   4   70.89    2.70
   1   5  -4   70.19    3.50
  -1   5   4   65.29    3.30
   1   5  -4   72.99    3.30
  -1   5   4   71.49    2.70
  -1   5   4   72.89    3.10
   1   5  -4   71.09    3.20
   0  -5   4   28.80    1.60
   0  -5  -4   27.20    1.60
   0  -5   4   28.00    2.10
   0  -5  -4   29.70    1.90
   0   5   4   26.60    2.20
   0   5   4   28.60    1.90
   0   5  -4   28.90    2.50
   0   5  -4   27.00    1.90
   0   5   4   28.20    1.60
   0   5  -4   28.40    2.10
   0   5   4   29.50    1.50
  -1  -5  -4  472.85   12.60
   1  -5   4  456.65   12.50
  -1  -5  -4  476.55   12.00
   1  -5   4  470.45   11.80
   1   5   4  455.95   13.20
  -1   5  -4  483.65   14.10
   1   5   4  445.36   11.90
   1   5   4  470.15   12.20
  -1   5  -4  471.95   13.20
  -1   5  -4  460.35   11.80
   1   5   4  476.75   11.50
   2  -5   4   41.30    4.60
  -2  -5  -4   39.10    1.80
  -2  -5  -4   39.30    2.10
   2  -5   4   40.00    1.70
   2  -5   4   37.90    2.50
   2   5   4   38.20    2.40
   2   5   4   35.50    2.70
   2   5   4   41.60    1.80
  -2   5  -4   37.70    2.00
  -2   5  -4   42.70    2.70
   2   5   4   39.10    1.70
   2   5   4   39.80    1.40
  -3  -5  -4  700.33   18.00
   3  -5   4  685.23   20.30
  -3  -5  -4  728.03   17.50
   3  -5   4  695.43   18.50
   3  -5   4  700.03   17.00
   3   5   4  721.33   16.80
   3   5   4  727.73   17.70
   3   5   4  708.13   16.60
  -3   5  -4  733.83   20.40
   3   5   4  733.63   19.40
  -3   5  -4  705.23   19.20
   3   5   4  691.33   17.40
  -3   5  -4  655.53   16.70
  -4  -5  -4   59.39    2.40
   4  -5   4   60.79    1.90
  -4  -5  -4   56.59    2.60
  -4  -5  -4   56.49    2.60
   4  -5   4   60.09    2.80
  -4   5  -4   59.29    2.50
   4   5   4   56.89    2.20
   4   5   4   59.59    3.10
  -4   5  -4   58.39    4.30
   4   5   4   63.99    3.90
  -4   5  -4   60.99    3.60
  -5  -5  -4  262.47    7.30
  -5  -5  -4  256.37    7.00
  -5  -5  -4  244.88    7.00
   5  -5   4  250.97    9.60
  -5   5  -4  260.37   10.10
  -5   5  -4  246.28    6.80
   5   5   4  252.07    8.00
  -5   5  -4  249.48    7.00
  -5   5  -4  257.47    8.90
   5   5   4  250.37    6.70
   5   5   4  262.27    9.40
  -6  -5  -4    2.90    0.70
  -6  -5  -4    2.40    0.60
   6  -5   4    2.90    1.70
  -6  -5  -4    2.10    0.70
  -6   5  -4    2.50    0.60
   6   5   4    3.50    1.60
  -6   5  -4    2.00    1.10
  -6   5  -4    3.60    0.80
   6   5   4    3.40    0.50
   6   5   4    2.70    0.50
  -6   5  -4    1.20    1.60
   6   5   4    2.90    1.20
  -7  -5  -4  261.47    7.00
  -7  -5  -4  256.57    6.80
   7  -5   4  258.17   10.10
   7   5   4  262.67    8.40
  -7   5  -4  272.37   10.70
   7   5   4  261.77    9.70
  -7   5  -4  249.58    7.00
  -7   5  -4  252.07    6.90
   8  -5   4  305.87   11.70
  -8  -5  -4  329.07    8.30
  -8   5  -4  321.57    8.40
  -8   5  -4  312.77    8.30
   8   5   4  323.37   11.50
   8   5   4  313.77    9.90
  -8   5  -4  328.77   12.30
  -9  -5  -4  143.79    4.10
   9  -5   4  163.08    7.70
   9   5   4  141.79    5.90
  -9   5  -4  133.59    4.30
  -9   5  -4  133.69    7.30
   9   5   4  145.89    7.00
 -10  -5  -4   74.99    2.50
  10  -5   4   88.69    5.80
  10   5   4   78.09    5.20
 -10   5  -4   75.09    3.00
 -10   5  -4   72.59    5.30
  10   5   4   81.99    4.40
  11  -5   4   -0.80    1.50
  11   5   4   -0.90    1.10
  11   5   4    0.80    1.10
 -11   5  -4   -1.40    1.40
  12  -5   4  163.18    8.50
  12   5   4  175.18    7.40
  12   5   4  177.78    8.50
  13  -5   4   31.60    4.80
  13   5   4   29.40    4.30
  13   5   4   29.60    3.50
  14  -5   4  271.07   11.90
  14   5   4  287.67   10.40
  14   5   4  287.17   11.50
  14   5   4  284.27   11.60
  15  -5   4   25.90    4.40
  15   5   4   27.70    4.10
  15   5   4   34.10    4.20
  15   5   4   28.40    4.30
  16  -5   4   96.49    7.00
  16   5   4   93.59    6.30
  16   5   4   81.29    6.20
  16   5   4   96.19    5.80
  17  -5   4   48.60    6.40
  17   5   4   39.20    4.80
  18  -5   4   26.80    4.80
  18   5   4   34.60    4.70
  19  -5   4   13.90    3.70
  19   5   4   14.40    3.20
  20  -5   4   43.50    6.20
  20   5   4   37.50    5.10
  21  -5   4   10.10    3.40
  21   5   4    9.70    3.00
  22  -5   4    5.40    3.40
  22   5   4    6.10    2.70
  23  -5   4   15.50    4.80
  23   5   4   34.80    5.00
 -23  -6   4    0.10    2.30
  23   6  -4    6.30    2.80
 -22  -6   4   21.60    4.10
  22   6  -4   24.10    4.30
 -21  -6   4    5.40    2.40
  21   6  -4    2.40    2.20
 -21   6   4    8.30    1.90
 -20  -6   4   29.60    4.20
 -20   6   4   29.90    3.10
  20   6  -4   28.70    4.80
 -19  -6   4   34.00    4.50
  19   6  -4   28.10    4.70
 -19   6   4   35.20    2.80
 -18  -6   4   18.50    3.60
  18   6  -4   22.40    4.00
 -18   6   4   16.00    2.20
 -17  -6   4   49.70    5.10
 -17   6   4   42.80    3.00
  17   6  -4   50.99    5.60
 -16  -6   4   13.00    2.90
 -16   6   4   21.40    2.50
  16   6  -4   22.50    3.80
 -15  -6   4   21.10    3.40
 -15   6   4   23.70    2.60
  15   6  -4   13.60    2.90
 -14  -6   4   67.49    4.60
 -14   6   4   60.79    3.40
  14   6  -4   61.49    4.90
 -13  -6   4   85.99    3.20
 -13  -6   4   93.49    5.30
  13   6  -4   95.69    5.60
 -13   6   4   94.09    4.10
 -12  -6   4    3.20    1.80
 -12  -6   4    4.70    0.90
  12   6  -4    3.90    2.00
 -12   6   4    3.10    1.20
 -11  -6   4   66.89    4.40
 -11  -6   4   71.09    2.90
 -11   6   4   73.59    3.50
  11   6  -4   72.49    4.70
 -10  -6   4   12.50    1.30
 -10  -6   4   13.20    2.60
  10   6  -4   17.10    2.80
 -10   6   4   14.60    1.90
  -9  -6   4  181.08    7.10
  -9  -6   4  165.48    5.30
  -9   6   4  160.88    7.00
   9   6  -4  180.18    7.20
  -9   6   4  164.88    5.70
  -8  -6   4   30.50    3.30
  -8  -6   4   31.30    1.90
  -8   6   4   25.90    2.80
  -8   6   4   33.50    2.20
   8   6  -4   32.20    3.40
  -7  -6   4  349.07    9.60
  -7  -6   4  370.86   11.10
  -7   6   4  352.06   10.10
   7   6  -4  346.77   11.00
  -7   6   4  342.47    9.70
  -7   6   4  344.87   10.80
  -6  -6   4  318.47    9.90
  -6  -6   4  312.77    8.60
  -6  -6   4  313.87   10.60
  -6   6   4  307.17    9.00
  -6   6   4  292.07    9.50
  -6   6   4  300.27    8.70
   6   6  -4  310.57    9.90
  -5  -6   4  252.47    7.40
  -5  -6   4  249.48    9.20
  -5  -6   4  265.27    8.60
  -5   6   4  255.57    8.20
  -5   6   4  264.57    7.80
   5   6  -4  263.57    8.50
  -5   6   4  253.57    7.60
  -4  -6   4  194.38    6.80
  -4  -6   4  190.58    7.70
   4  -6  -4  190.48    6.10
  -4  -6   4  192.58    5.90
   4   6  -4  202.48    6.90
  -4   6   4  196.08    6.20
  -4   6   4  195.88    6.20
  -4   6   4  199.58    6.50
  -3  -6   4    3.70    0.80
   3  -6  -4    4.20    0.80
  -3  -6   4    2.70    1.20
  -3  -6   4    5.00    1.50
  -3   6   4    3.60    0.90
  -3   6   4    3.90    0.90
   3   6  -4    4.30    0.80
   3   6  -4    2.90    1.10
  -3   6   4    1.20    1.00
  -2  -6   4  187.68    6.60
   2  -6  -4  207.48    6.00
  -2  -6   4  195.98    5.90
  -2   6   4  194.38    6.10
   2   6  -4  200.48    6.40
   2   6  -4  194.28    6.60
  -2   6   4  193.48    6.00
  -2   6   4  191.08    6.30
   2   6  -4  195.58    6.30
   1  -6  -4  135.39    4.30
  -1  -6   4  125.49    4.20
  -1  -6   4  126.69    5.00
  -1   6   4  126.29    4.90
   1   6  -4  124.49    5.00
  -1   6   4  134.29    4.80
  -1   6   4  127.39    4.20
   1   6  -4  130.89    4.90
  -1   6   4  126.99    4.30
   1   6  -4  125.69    4.80
   0  -6   4  432.86   12.10
   0  -6  -4  435.96   12.80
   0  -6  -4  437.86   11.50
   0  -6   4  443.16   11.40
   0   6  -4  451.95   12.50
   0   6   4  424.86   12.50
   0   6  -4  438.66   12.80
   0   6  -4  424.26   11.60
   0   6   4  435.56   11.20
   0   6   4  438.36   11.60
   0   6   4  445.36   11.90
   1  -6   4   31.70    2.40
  -1  -6  -4   32.80    2.20
  -1  -6  -4   37.80    1.90
   1  -6   4   31.90    1.70
   1   6   4   33.90    1.60
   1   6   4   32.10    1.70
  -1   6  -4   32.00    2.20
  -1   6  -4   36.80    3.00
  -1   6  -4   30.30    2.40
   1   6   4   33.30    2.60
   1   6   4   35.50    2.50
   2  -6   4  109.69    4.50
  -2  -6  -4   96.79    3.60
  -2  -6  -4  108.19    4.30
   2  -6   4  104.19    3.50
  -2   6  -4   98.99    4.00
  -2   6  -4   99.89    5.20
   2   6   4   95.69    4.80
   2   6   4  107.79    3.10
   2   6   4  105.49    4.50
  -2   6  -4  113.59    4.70
  -3  -6  -4    1.40    0.60
   3  -6   4    0.90    0.50
  -3  -6  -4   -1.00    0.60
  -3   6  -4    1.30    1.20
  -3   6  -4    0.70    0.80
   3   6   4    1.50    1.00
  -3   6  -4    0.00    0.80
   3   6   4    1.30    0.50
   3   6   4   -0.20    1.10
  -4  -6  -4  135.79    5.00
  -4  -6  -4  140.99    4.50
   4  -6   4  136.89    6.00
  -4   6  -4  137.19    4.70
  -4   6  -4  143.19    5.80
   4   6   4  140.99    5.60
   4   6   4  149.19    6.40
  -5  -6  -4   28.90    1.70
   5   6   4   29.90    3.10
  -5   6  -4   26.80    3.40
  -5   6  -4   29.90    2.60
   5   6   4   30.90    3.60
  -5   6  -4   23.00    1.80
  -6  -6  -4  415.36   10.90
  -6   6  -4  411.96   10.70
  -6   6  -4  410.26   12.90
   6   6   4  427.56   13.60
  -6   6  -4  413.56   14.30
   6   6   4  405.66   12.10
  -7  -6  -4   78.09    3.00
  -7   6  -4   73.79    3.10
   7   6   4   78.29    4.90
  -7   6  -4   75.99    5.60
   7   6   4   79.49    4.20
  -8  -6  -4    9.10    1.10
   8   6   4   11.80    2.20
   8   6   4    8.80    2.20
  -8   6  -4    9.30    1.30
  -8   6  -4    9.80    2.80
  -9  -6  -4   75.69    3.00
   9   6   4   81.49    4.50
  -9   6  -4   77.49    3.20
   9   6   4   84.19    5.40
  -9   6  -4   73.09    5.90
 -10  -6  -4    5.50    0.90
  10  -6   4    8.90    3.00
  10   6   4    9.00    2.50
 -10   6  -4    6.50    2.70
  10   6   4    6.00    1.80
  11  -6   4  204.18   10.10
 -11  -6  -4  199.58    5.90
 -11   6  -4  194.68   10.00
  11   6   4  227.28    8.60
  11   6   4  220.08    9.50
  12  -6   4   78.49    7.60
  12   6   4   82.89    5.00
  12   6   4   78.99    5.50
  13  -6   4   96.99    7.10
  13   6   4  117.49    7.00
  13   6   4  112.79    6.20
  14  -6   4   -4.20    1.50
  14   6   4   -0.80    1.40
  15  -6   4   49.80    6.20
  15   6   4   55.19    4.50
  15   6   4   52.89    6.20
  16  -6   4   -2.10    2.20
  16   6   4    2.10    2.00
  17  -6   4   57.69    7.20
  17   6   4   61.09    6.00
  18  -6   4   -1.40    1.80
  18   6   4    3.50    2.30
  19  -6   4   10.20    4.10
  19   6   4   17.80    3.60
  20  -6   4   11.00    3.90
  20   6   4   14.50    3.60
  21  -6   4    2.90    3.00
  21   6   4    3.20    2.40
  22  -6   4    2.50    2.90
  22   6   4    2.70    2.70
 -22  -7   4    2.10    2.30
  22   7  -4    0.90    2.60
 -21  -7   4    0.50    2.20
  21   7  -4   -3.00    1.90
 -20  -7   4    6.40    2.60
  20   7  -4    9.60    3.20
 -20   7   4    4.60    1.60
 -19  -7   4   -3.00    1.60
 -19   7   4    1.00    1.30
  19   7  -4    3.90    2.50
 -18  -7   4    2.20    2.10
  18   7  -4    3.20    2.50
 -18   7   4    2.10    1.30
 -17  -7   4   -1.90    1.80
  17   7  -4    1.60    2.10
 -17   7   4    1.10    1.30
 -16  -7   4    7.60    2.50
  16   7  -4    9.00    2.80
 -16   7   4    8.10    1.80
 -15  -7   4   12.30    2.80
 -15   7   4    8.80    1.70
  15   7  -4    6.30    2.30
 -14  -7   4    8.90    2.60
  14   7  -4   10.40    2.70
 -14   7   4   10.70    1.90
 -13  -7   4    4.70    2.10
  13   7  -4    1.10    2.00
 -13   7   4    3.10    1.30
 -12  -7   4    0.10    1.60
  12   7  -4    0.60    1.50
 -12   7   4    1.10    1.10
 -11  -7   4   -0.10    1.40
 -11   7   4    0.10    1.10
  11   7  -4    1.00    1.60
 -10  -7   4    3.70    1.80
  10   7  -4   10.60    2.50
 -10   7   4   10.70    1.80
  -9  -7   4  151.08    6.70
   9   7  -4  153.08    7.10
  -9   7   4  154.98    5.70
  -8  -7   4   38.40    3.80
   8   7  -4   33.30    3.70
  -8   7   4   38.80    2.70
  -7  -7   4  148.29    6.40
   7   7  -4  147.59    6.50
  -7   7   4  145.69    5.50
  -6  -7   4   16.20    2.70
  -6   7   4   16.20    1.80
   6   7  -4   17.30    2.70
  -6   7   4   19.70    2.30
  -5  -7   4   37.10    3.10
  -5   7   4   34.90    2.50
   5   7  -4   38.30    3.00
  -5   7   4   35.80    2.30
  -4  -7   4   77.59    4.30
  -4   7   4   76.99    3.50
   4   7  -4   83.89    4.40
  -4   7   4   82.99    3.80
  -4   7   4   82.09    3.80
  -3  -7   4   27.50    3.00
   3  -7  -4   23.30    1.70
  -3  -7   4   28.20    1.90
  -3   7   4   22.90    1.90
  -3   7   4   20.70    1.80
  -3   7   4   25.10    2.50
   3   7  -4   22.20    2.60
  -2  -7   4   -1.60    1.00
  -2  -7   4    0.30    0.50
   2  -7  -4    0.40    0.50
   2   7  -4    0.40    0.70
  -2   7   4   -0.10    0.60
  -2   7   4    0.00    0.60
  -2   7   4    3.50    1.20
   2   7  -4   -0.10    0.90
  -1  -7   4    0.10    0.50
   1  -7  -4    0.70    0.60
  -1  -7   4    1.10    1.20
  -1   7   4   -0.60    0.40
   1   7  -4   -0.70    0.90
  -1   7   4    0.00    1.00
   1   7  -4   -0.80    0.70
   0  -7   4   -0.10    1.00
   0  -7  -4    0.40    0.50
   0  -7   4   -0.40    0.50
   0   7  -4   -0.50    0.70
   0   7  -4   -1.60    0.70
   0   7   4   -0.10    0.50
   0   7  -4    0.20    1.00
   0   7   4   -0.60    0.90
  -1  -7  -4    3.50    0.80
   1  -7   4    2.60    0.70
  -1   7  -4    5.10    1.20
   1   7   4    3.90    1.40
  -1   7  -4    4.30    1.40
  -1   7  -4    7.60    1.60
   1   7   4    6.00    0.80
  -2  -7  -4   31.90    2.00
   2  -7   4   32.50    1.80
  -2   7  -4   37.40    2.50
  -2   7  -4   25.00    3.00
   2   7   4   34.20    3.30
  -2   7  -4   30.70    2.50
   3   7   4   77.59    4.10
  -3   7  -4   76.29    4.00
  -3   7  -4   80.69    3.70
  -3   7  -4   73.19    4.90
   4   7   4   45.50    3.20
  -4   7  -4   49.20    2.80
  -4   7  -4   46.70    3.20
   4   7   4   44.50    3.50
  -5   7  -4    5.60    1.30
   5   7   4    6.20    1.80
   5   7   4    3.20    1.70
  -6   7  -4    1.80    1.00
   6   7   4    0.60    1.40
   6   7   4   -0.70    1.20
   7   7   4   47.20    4.10
  -7   7  -4   46.30    2.70
   7   7   4   55.59    3.80
  -8   7  -4   24.40    2.00
   8   7   4   17.80    2.80
   8   7   4   25.70    3.60
   9   7   4    3.00    1.60
  10   7   4    5.60    1.90
  11   7   4    9.00    2.30
  12   7   4    4.00    2.00
  13   7   4   -0.70    1.60
  14   7   4   35.80    4.40
  15   7   4    2.60    2.00
  16   7   4   24.00    4.00
  17   7   4    3.60    2.20
  18   7   4    1.50    2.20
  19   7   4    1.80    2.30
  20   7   4   -1.60    1.80
  21   7   4    0.00    2.30
 -20  -8   4    6.00    2.60
  20   8  -4    0.40    2.20
 -19  -8   4    5.80    2.60
  19   8  -4    0.80    2.20
 -18  -8   4    4.60    2.50
 -18   8   4    3.10    1.60
  18   8  -4    5.90    2.70
 -17  -8   4   13.80    3.20
 -17   8   4   11.20    2.20
  17   8  -4    9.20    2.90
 -16  -8   4   34.00    4.70
 -16   8   4   30.60    3.30
  16   8  -4   24.10    4.00
 -15  -8   4    1.10    1.70
  15   8  -4    0.10    1.80
 -15   8   4    4.70    1.60
 -14  -8   4   -3.10    1.40
  14   8  -4    0.50    1.80
 -14   8   4    0.20    1.00
 -13  -8   4    7.80    2.50
  13   8  -4    4.80    2.30
 -13   8   4    7.10    1.90
 -12  -8   4    3.10    1.80
 -12   8   4    4.10    1.60
  12   8  -4    5.80    2.20
 -11  -8   4   64.49    4.80
  11   8  -4   63.99    5.00
 -11   8   4   57.39    3.60
 -10  -8   4   14.60    2.90
 -10   8   4   13.30    2.10
  10   8  -4   14.40    2.90
  -9  -8   4   31.50    3.90
   9   8  -4   28.90    3.70
  -9   8   4   30.30    3.00
  -8  -8   4   -3.30    1.10
  -8   8   4   -1.10    0.90
   8   8  -4   -0.80    1.60
  -7  -8   4   17.20    2.80
   7   8  -4   19.00    3.20
  -7   8   4   16.30    2.20
  -6  -8   4   14.60    2.70
  -6   8   4   15.90    2.20
   6   8  -4   15.20    2.70
  -5  -8   4    7.70    2.20
   5   8  -4    4.90    1.60
  -5   8   4    5.40    1.60
  -4  -8   4   41.50    3.40
  -4   8   4   46.50    3.10
   4   8  -4   41.20    3.40
  -3  -8   4   15.30    2.40
   3   8  -4   17.60    2.60
  -3   8   4   16.10    2.20
  -2  -8   4    0.60    1.30
   2  -8  -4    1.80    0.70
  -2   8   4    0.40    0.70
   2   8  -4   -0.80    1.10
  -2   8   4    0.50    1.20
   1  -8  -4    0.90    0.70
  -1  -8   4    0.40    0.60
   1   8  -4    0.10    1.10
   1   8  -4   -0.10    0.90
  -1   8   4   -0.70    0.60
  -1   8   4   -1.10    0.90
   0  -8   4    2.60    0.80
   0   8  -4    4.10    1.40
   0   8  -4    1.60    1.10
   0   8   4    2.60    1.40
   1   8   4   34.80    2.90
  -1   8  -4   31.70    2.70
   2   8   4   21.50    2.80
  -2   8  -4   24.60    2.70
  -3   8  -4    0.00    1.10
  -3   8  -4   -0.30    0.90
   3   8   4    0.60    1.40
  -4   8  -4   37.40    2.80
   4   8   4   42.60    4.10
  -5   8  -4   87.99    4.20
   5   8   4   95.79    5.20
  -6   8  -4    0.60    1.10
   6   8   4   -0.20    1.50
  -7   8  -4   17.40    2.20
   7   8   4   15.60    2.70
   8   8   4    3.00    1.80
   9   8   4    1.60    1.90
  10   8   4    6.50    2.10
  11   8   4    1.00    1.80
  12   8   4   -0.50    1.50
  13   8   4   -0.10    1.60
  14   8   4   -0.40    1.70
  15   8   4   15.60    3.50
  16   8   4    3.90    2.50
  17   8   4    6.80    2.80
  18   8   4    2.40    2.40
  19   8   4    1.00    2.00
 -18  -9   4   10.40    3.30
  18   9  -4    4.50    2.90
 -17  -9   4   11.60    3.30
  17   9  -4    9.10    3.20
 -17   9   4    7.00    2.10
 -16  -9   4    7.90    3.00
 -16   9   4    8.70    2.20
  16   9  -4   13.40    3.60
 -15  -9   4    4.20    2.50
  15   9  -4    1.20    2.20
 -15   9   4    1.00    1.40
 -14  -9   4   55.49    5.80
  14   9  -4   62.69    6.50
 -14   9   4   58.99    4.00
 -13  -9   4    4.10    2.30
  13   9  -4   -0.50    2.10
 -13   9   4    4.10    1.50
 -12  -9   4   95.79    6.10
  12   9  -4   78.59    5.90
 -12   9   4  101.19    5.00
 -11  -9   4    5.90    2.30
  11   9  -4    3.30    2.10
 -11   9   4    2.30    1.50
 -10  -9   4   45.90    4.80
  10   9  -4   54.49    5.60
 -10   9   4   56.79    3.60
  -9  -9   4   31.70    4.00
   9   9  -4   34.40    4.20
  -9   9   4   35.70    3.50
  -8  -9   4   50.39    4.10
  -8   9   4   50.99    3.50
   8   9  -4   54.39    5.50
  -7  -9   4   47.60    4.70
   7   9  -4   38.60    4.30
  -7   9   4   45.70    3.30
  -6  -9   4   46.60    4.00
   6   9  -4   45.20    4.50
  -6   9   4   42.20    3.20
  -5  -9   4   85.79    5.10
   5   9  -4   88.49    5.20
  -5   9   4   84.79    4.60
  -4  -9   4    0.70    1.70
   4   9  -4    4.00    1.70
  -4   9   4    2.20    1.30
   3   9  -4  111.29    5.60
  -3   9   4  107.39    5.20
   2   9  -4   48.30    3.70
  -2   9   4   49.80    3.70
  -1   9   4   64.69    4.20
   1   9  -4   65.69    4.30
   0   9  -4   18.30    2.80
   0   9   4   20.10    2.90
   1   9   4   20.10    2.80
  -1   9  -4   28.70    3.20
  -2   9  -4    0.70    1.40
   2   9   4    1.60    1.50
  -3   9  -4   93.09    4.80
   3   9   4   91.59    5.30
  -4   9  -4   -0.40    1.10
   4   9   4   -1.40    1.20
  -5   9  -4   36.70    3.00
   5   9   4   39.80    4.10
   6   9   4   37.00    4.30
   7   9   4    5.90    2.20
   8   9   4   82.09    5.40
   9   9   4    8.60    2.50
  10   9   4    5.80    2.10
  11   9   4    2.80    2.00
  12   9   4   14.60    3.30
  13   9   4    2.80    2.00
  14   9   4   38.10    5.00
  15   9   4    4.60    2.40
  16   9   4   30.30    4.80
 -17  -9  -4    0.50    1.80
  17   9   4    0.20    2.20
 -18  -9  -4   14.30    3.20
  18   9   4   15.40    4.10
 -16 -10   4    9.60    3.20
  16  10  -4    6.90    3.20
 -15 -10   4   32.80    4.80
  15  10  -4   28.60    4.90
 -15  10   4   31.20    3.70
 -14 -10   4    1.30    2.10
  14  10  -4    1.40    2.20
 -14  10   4    2.40    1.50
 -13 -10   4   30.20    4.50
  13  10  -4   47.30    5.80
 -13  10   4   40.40    4.00
 -12 -10   4    1.80    2.10
 -12  10   4    4.70    1.90
  12  10  -4    4.10    2.40
 -11 -10   4   69.29    5.20
 -11  10   4   62.79    4.10
  11  10  -4   46.40    5.60
 -10 -10   4   -3.00    1.80
  10  10  -4   -2.00    1.40
 -10  10   4    0.00    1.10
  -9 -10   4   71.59    5.40
  -9  10   4   75.79    4.50
   9  10  -4   84.19    5.80
  -8 -10   4   22.80    3.70
  -8  10   4   21.50    3.10
   8  10  -4   20.90    3.60
  -7 -10   4   58.59    4.70
  -7  10   4   68.39    4.30
   7  10  -4   58.09    4.90
  -6 -10   4   52.79    5.50
   6  10  -4   53.19    5.30
  -6  10   4   50.29    3.80
   5  10  -4   77.69    5.20
  -5  10   4   81.79    4.80
  -4  10   4   66.59    4.40
   4  10  -4   68.59    4.90
   3  10  -4   28.30    3.80
  -3  10   4   23.10    3.10
  -2  10   4  158.28    7.00
   2  10  -4  140.19    6.90
  -1  10   4   -0.10    1.40
   1  10  -4   -1.30    1.40
   0  10   4  147.59    7.00
   0  10  -4  160.18    7.10
   1  10   4    1.00    1.50
  -1  10  -4   -0.70    1.30
  -2  10  -4   84.59    4.80
   2  10   4   74.79    5.00
  -3  10  -4    0.10    1.30
   3  10   4    0.30    1.80
  -4  10  -4   64.69    4.20
   4  10   4   64.59    4.90
   5  10   4   10.70    2.60
   6  10   4   95.19    5.90
  -7 -10  -4   15.80    2.80
   7  10   4   16.90    3.20
  -8 -10  -4   57.59    4.50
   8  10   4   64.39    5.20
  -9 -10  -4   66.89    4.90
   9  10   4   80.49    5.80
 -10 -10  -4    7.90    2.50
  10  10   4    9.30    2.60
 -11 -10  -4   55.29    4.70
  11  10   4   50.29    5.60
 -12 -10  -4    0.30    1.80
  12  10   4   -1.20    1.80
 -13 -10  -4   36.80    4.70
  13  10   4   38.30    5.20
 -14 -10  -4   -0.60    2.10
  14  10   4    3.70    2.50
 -15 -10  -4   19.30    3.80
  15  10   4   19.00    4.30
 -13 -11   4    1.50    2.30
 -13  11   4   -0.90    1.40
  13  11  -4    3.00    2.70
 -12 -11   4   34.10    5.00
 -12  11   4   32.10    3.90
  12  11  -4   37.90    5.40
 -11 -11   4    4.90    2.70
 -11  11   4    5.20    2.10
  11  11  -4    5.30    2.80
 -10 -11   4   20.80    3.80
 -10  11   4   25.30    3.60
  10  11  -4   15.80    3.60
  -9 -11   4    2.10    2.40
  -9  11   4    2.70    1.70
   9  11  -4    2.30    2.00
   8  11  -4   24.00    4.10
  -8  11   4   24.30    3.50
   7  11  -4   21.50    3.80
  -7  11   4   19.00    3.00
   6  11  -4   30.00    4.30
  -6  11   4   29.30    3.70
   5  11  -4   18.20    3.30
  -5  11   4   16.80    3.00
  -4  11   4   15.20    2.80
   4  11  -4   19.00    3.30
   3  11  -4   21.50    3.60
  -3  11   4   25.00    3.50
   2  11  -4   10.60    2.60
  -2  11   4    7.40    2.30
   1  11  -4   38.10    4.40
  -1  11   4   46.00    4.60
   0  11  -4   -1.60    1.50
   0  11   4    1.40    1.60
   1  11   4   43.30    4.60
  -1  11  -4   46.20    4.70
   2  11   4    5.00    2.10
  -2  11  -4    7.00    2.20
  -3  11  -4   35.90    4.00
   3  11   4   42.70    4.80
   4  11   4    5.00    2.10
   5  11   4   23.90    3.80
   6  11   4    2.80    2.00
   7  11   4   40.20    5.10
   8  11   4    9.30    2.70
   9  11   4    3.80    2.30
 -10 -11  -4   24.60    3.90
  10  11   4   22.20    4.00
 -11 -11  -4   -0.60    2.00
  11  11   4   -1.30    1.80
 -12 -11  -4   22.10    3.90
  12  11   4   17.30    3.90
   8  12  -4    3.20    2.20
  -8  12   4    1.80    2.00
   7  12  -4    4.70    2.40
  -7  12   4    7.50    2.60
   6  12  -4    2.80    2.50
  -6  12   4    1.60    1.80
   5  12  -4   -1.60    1.80
  -5  12   4    0.50    1.50
   4  12  -4    9.90    2.80
  -4  12   4    7.60    2.50
  -3  12   4    0.80    1.80
   3  12  -4    5.50    2.40
  -2  12   4    5.10    2.30
   2  12  -4    1.50    1.90
  -1  12   4   -0.50    1.50
   1  12  -4    2.90    2.20
   0  12   4    5.90    2.50
   0  12  -4   10.30    2.90
   1  12   4    7.40    2.70
  -1  12  -4    7.40    2.60
   2  12   4    5.30    2.40
   3  12   4   10.10    2.80
   4  12   4   11.50    3.10
   5  12   4    1.80    2.00
   6  12   4    1.60    2.30
   7  12   4   -0.40    1.90
   8  12   4    0.50    2.20
  26   0  -5   -1.50    1.70
 -26   0   5   -0.10    1.10
 -25   0   5   -1.10    1.10
  25   0  -5   -2.40    1.70
  24   0  -5    0.20    1.90
 -24   0   5   -0.10    1.20
  23   0  -5   -0.20    1.60
 -23   0   5   -0.10    1.00
  22   0  -5   -1.40    1.40
 -22   0   5    0.90    1.00
 -21   0   5   -0.10    0.90
  21   0  -5    2.00    1.70
  20   0  -5   -0.10    1.40
 -20   0   5   -0.20    0.90
  19   0  -5   -1.10    1.40
 -19   0   5   -2.10    1.30
 -19   0   5   -0.10    0.90
 -18   0   5   -2.50    1.30
 -18   0   5   -1.10    0.70
  18   0  -5   -0.80    1.50
 -17   0   5   -3.60    1.40
  17   0  -5    1.50    1.50
 -17   0   5    2.30    1.00
  16   0  -5   -0.70    1.30
 -16   0   5    0.00    0.80
 -16   0   5   -2.60    1.20
 -15   0   5    0.60    0.80
  15   0  -5    0.10    1.30
 -15   0   5    0.10    1.10
 -14   0   5   -2.20    1.20
  14   0  -5    0.30    1.20
 -14   0   5    0.80    0.80
 -13   0   5   -0.40    1.20
  13   0  -5    2.90    1.50
 -13   0   5    0.60    0.70
 -12   0   5   -0.40    0.90
  12   0  -5   -0.40    0.80
 -12   0   5    0.70    0.70
  12   0  -5   -0.70    1.00
 -11   0   5   -1.20    0.90
  11   0  -5    1.40    1.20
 -11   0   5    0.40    0.60
 -10   0   5    1.80    0.70
 -10   0   5    2.60    1.10
  10   0  -5    1.30    1.10
  -9   0   5    0.20    0.30
  -9   0   5    0.40    0.20
  -9   0   5   -1.30    0.70
  -9   0   5   -0.10    2.80
   9   0  -5    2.10    1.20
  -9   0   5   -0.50    0.50
  -8   0   5    0.40    0.90
  -8   0   5    0.00    0.20
  -8   0   5    0.40    0.40
  -8   0   5    1.80    3.20
   8   0  -5    0.40    0.90
  -7   0   5   -0.80    3.90
  -7   0   5    0.30    0.20
  -7   0   5   -0.70    0.70
  -6   0   5    1.70    4.40
  -6   0   5    0.10    0.20
   6   0  -5   -0.30    3.60
   5   0  -5    0.20    3.80
   5   0  -5    0.90    0.20
  -5   0   5    2.30    4.60
  -5   0   5    1.00    0.30
  -4   0   5   -2.70    4.20
  -4   0   5   -0.80    0.20
  -4   0   5   -0.60    0.60
  -4   0   5   -0.70    0.20
   4   0  -5   -0.30    2.40
   4   0  -5   -0.80    0.10
  -3   0   5   -0.90    0.70
   3   0  -5    0.20    0.60
  -3   0   5   -9.80    3.80
  -3   0   5   -0.80    0.20
   3   0  -5   -0.70    0.20
  -3   0   5   -0.80    0.30
   3   0  -5   -1.10    0.20
   3   0  -5   -2.70    2.10
  -2   0   5   -1.10    4.40
   2   0  -5   -1.40    0.20
   2   0  -5   -1.70    0.60
   2   0  -5   -1.10    0.20
   2   0  -5   -0.20    3.60
  -2   0   5   -1.50    0.60
  -2   0   5   -1.30    0.30
  -2   0   5   -1.10    0.20
  -1   0   5   -1.40    0.30
  -1   0   5   -0.50    0.30
  -1   0   5    2.00    4.80
  -1   0   5   -1.40    0.30
   1   0  -5   -2.10    0.50
   1   0  -5   -0.70    0.30
   1   0  -5   -1.00    0.20
   0   0  -5    0.30    0.40
   0   0  -5    0.70    0.20
   0   0   5    1.10    0.40
   0   0   5    1.00    0.30
   0   0  -5    0.40    0.30
   0   0   5    0.80    0.30
   0   0   5    5.20    5.10
   1   0   5    0.70    0.20
  -1   0  -5   -0.10    0.20
   1   0   5   -5.80    3.90
   1   0   5    0.10    0.10
  -1   0  -5   -0.20    0.30
   1   0   5   -0.10    0.10
  -1   0  -5    0.00    0.20
  -2   0  -5   -0.60    0.10
  -2   0  -5   -0.40    0.30
   2   0   5    0.30    3.40
  -2   0  -5   -0.80    0.10
   3   0   5    1.30    3.80
   4   0   5    2.20    4.00
   5   0   5    0.90    0.90
   5   0   5   -1.10    0.80
   5   0   5    1.20    4.10
   6   0   5    0.00    4.10
   6   0   5   -0.70    0.80
   6   0   5    0.10    1.00
   7   0   5    1.00    1.10
   7   0   5    1.00    1.10
   8   0   5   -0.90    1.20
   8   0   5    2.40    1.20
   9   0   5   -0.60    1.00
   9   0   5   -0.50    1.10
  10   0   5    1.60    1.10
  10   0   5    1.10    1.10
  11   0   5   -0.40    0.80
  11   0   5   -0.70    1.10
  11   0   5    0.00    1.20
  12   0   5   -0.20    1.30
  12   0   5    0.70    1.40
  12   0   5   -0.80    0.70
  13   0   5    1.00    1.30
  13   0   5    0.10    0.80
  13   0   5    3.20    1.40
  14   0   5   -1.80    1.20
  14   0   5    1.00    1.40
  14   0   5   -0.40    0.90
  15   0   5    0.50    1.40
  15   0   5    0.20    1.60
  15   0   5    3.30    1.50
  16   0   5   -2.20    1.30
  16   0   5   -0.30    1.60
  16   0   5    0.60    1.20
 -16   0  -5    1.40    0.70
 -17   0  -5    0.80    0.80
  17   0   5   -0.80    1.40
  17   0   5    0.70    1.80
  18   0   5   -0.70    1.40
  18   0   5   -0.10    1.50
  19   0   5    0.50    1.90
  19   0   5   -1.50    1.60
  20   0   5   -0.70    1.80
  21   0   5   -2.90    1.60
  22   0   5    1.20    2.30
 -26  -1   5   10.50    2.10
  26  -1  -5    9.40    2.90
 -26   1   5    6.70    1.90
  26   1  -5    2.20    2.60
 -25  -1   5   22.90    2.80
  25  -1  -5   20.70    3.60
 -25   1   5   20.50    2.60
  25   1  -5   25.20    4.00
 -24  -1   5    8.60    1.90
  24  -1  -5   11.30    2.80
 -24   1   5    7.00    1.70
  24   1  -5    6.50    2.30
 -23  -1   5    5.20    1.60
  23  -1  -5    3.80    2.10
 -23   1   5    6.30    1.60
  23   1  -5    6.30    2.80
  22  -1  -5   23.70    3.70
 -22  -1   5   13.70    2.00
  22   1  -5   18.80    3.50
 -22   1   5   18.30    2.30
 -21  -1   5    1.00    1.70
 -21  -1   5    1.40    1.10
  21  -1  -5    0.90    1.70
 -21   1   5    1.80    1.10
  21   1  -5    0.30    1.80
 -20  -1   5   -0.60    1.20
  20  -1  -5    1.20    1.40
 -20  -1   5   -0.30    0.80
  20   1  -5   -0.40    1.50
 -20   1   5   -0.20    0.80
 -19  -1   5    9.30    2.40
  19  -1  -5   13.90    2.70
 -19  -1   5   10.20    1.70
  19   1  -5    8.00    2.50
 -19   1   5    8.30    1.50
  18  -1  -5    1.40    1.50
 -18  -1   5   -1.10    1.30
 -18  -1   5   -0.20    0.80
  18   1  -5    1.90    1.60
 -18   1   5    0.40    0.90
 -17  -1   5   40.70    3.90
  17  -1  -5   36.10    3.90
 -17  -1   5   39.50    2.50
 -17   1   5   33.20    2.40
  17   1  -5   41.80    4.30
  16  -1  -5   52.29    3.80
 -16  -1   5   49.10    3.50
 -16  -1   5   50.09    2.70
 -16   1   5   49.40    3.10
  16   1  -5   50.99    3.80
 -16   1   5   48.80    2.70
  15  -1  -5   59.39    3.90
 -15  -1   5   55.79    3.50
 -15  -1   5   55.09    2.70
 -15   1   5   57.59    3.20
 -15   1   5   57.29    2.80
  15   1  -5   59.99    4.20
  14  -1  -5   25.60    3.00
 -14  -1   5   24.90    2.80
  14  -1  -5   27.00    3.00
 -14   1   5   20.90    2.30
 -14   1   5   25.20    1.80
  14   1  -5   24.30    3.20
 -13  -1   5  243.88    8.00
 -13  -1   5  241.48   13.80
  13  -1  -5  238.98    8.20
  13  -1  -5  251.27    8.40
  13   1  -5  255.77    8.80
 -13   1   5  251.67    7.70
 -13   1   5  259.37    7.10
 -12  -1   5   87.09    4.00
  12  -1  -5   91.69   16.40
  12  -1  -5   84.49    4.10
  12  -1  -5   78.69    4.00
 -12  -1   5  100.19   12.50
 -12   1   5   85.39    3.20
  12   1  -5   87.79    4.50
 -12   1   5   87.69    3.70
  11  -1  -5  110.29    4.70
 -11  -1   5  111.09   15.20
  11  -1  -5  127.89   19.80
  11  -1  -5  115.89    4.90
 -11  -1   5  118.29    4.70
 -11   1   5  118.99    3.10
  11   1  -5  119.29    5.20
 -11   1   5  118.49    3.90
 -11   1   5  111.39    4.20
 -10  -1   5    2.00    5.40
 -10  -1   5    2.00    1.10
  10  -1  -5    1.90    1.00
  10  -1  -5    2.00    1.00
  10  -1  -5    5.00    7.10
 -10   1   5    0.30    0.80
  10   1  -5    1.20    1.00
 -10   1   5    0.50    0.60
 -10   1   5    0.50    0.30
   9  -1  -5   82.89   15.20
  -9  -1   5   92.69   15.80
  -9  -1   5   78.59    2.10
   9  -1  -5   78.29    3.60
  -9  -1   5   79.99    3.50
  -9  -1   5   81.19    2.40
  -9   1   5   72.49    3.10
  -9   1   5   74.59    2.30
   9   1  -5   72.29    3.60
  -9   1   5   76.69    2.80
  -8  -1   5  375.96    8.90
  -8  -1   5  368.96    9.30
  -8  -1   5  357.76   10.00
   8  -1  -5  367.06   25.70
  -8  -1   5  358.66   23.90
   8  -1  -5  366.96   10.00
  -8   1   5  370.56    9.10
  -8   1   5  370.76    9.00
   8   1  -5  349.87   10.20
  -7  -1   5   62.79    1.90
   7  -1  -5   46.80   10.90
  -7  -1   5   84.79   12.70
  -7  -1   5   61.29    2.80
   7  -1  -5   59.09    2.80
  -7  -1   5   63.39    2.40
  -7   1   5   62.79    1.90
   7   1  -5   60.49    3.00
  -7   1   5   58.19    2.20
   6  -1  -5    4.20    4.80
  -6  -1   5    3.00    0.40
  -6  -1   5    4.00    1.00
  -6   1   5    3.50    0.40
  -5  -1   5  221.48    5.30
  -5  -1   5  221.28    5.80
   5  -1  -5  221.08    5.60
  -5  -1   5  206.58    6.30
  -5  -1   5  222.88    5.80
   5  -1  -5  154.28   15.30
  -5   1   5  223.28    5.70
   5   1  -5  222.88    5.50
  -5   1   5  221.68    6.80
   5   1  -5  221.68    5.30
  -5   1   5  220.48    5.60
  -4  -1   5   28.10    1.30
   4  -1  -5   26.50    1.10
  -4  -1   5   26.80    1.80
  -4  -1   5   28.20    0.90
   4   1  -5   26.90    1.00
   4   1  -5   28.30    1.40
  -4   1   5   28.00    1.20
  -4   1   5   31.90    1.10
  -4   1   5   30.00    2.10
   3  -1  -5  357.06   10.60
   3  -1  -5  377.06    9.20
   3  -1  -5  362.96   21.80
  -3  -1   5  377.26    8.90
   3  -1  -5  373.16    9.30
  -3  -1   5  383.16   10.90
  -3  -1   5  365.46    9.60
  -3   1   5  375.66   10.30
  -3   1   5  373.06    9.10
  -3   1   5  386.56   17.30
   3   1  -5  370.76    9.40
  -3   1   5  375.56    9.20
   3   1  -5  376.66    8.80
   2  -1  -5 2772.72   68.19
  -2  -1   5 2875.81   68.09
   2  -1  -5 2822.92   67.89
  -2  -1   5 2972.00   69.19
   2  -1  -5 2859.21   67.29
  -2  -1   5 2924.31   69.09
   2  -1  -5 2897.61   90.99
  -2   1   5 2935.31   67.79
  -2   1   5 2892.31   67.19
  -2   1   5 2881.01   84.29
   2   1  -5 2842.62   68.79
  -2   1   5 2921.31   69.19
   2   1  -5 2804.62   67.29
   2   1  -5 2864.91   68.19
  -1  -1   5   59.49    1.90
   1  -1  -5   61.09    2.30
  -1  -1   5   60.19    3.40
   1  -1  -5   60.89    1.80
  -1  -1   5   58.29    2.10
   1  -1  -5   63.29    1.90
   1  -1  -5   66.59   10.80
   1   1  -5   56.99    1.80
  -1   1   5   69.09    8.40
  -1   1   5   56.29    2.00
  -1   1   5   61.69    2.00
   1   1  -5   59.19    2.20
   1   1  -5   67.09    3.60
  -1   1   5   66.99    1.80
   0  -1  -5 1313.47   30.90
   0  -1  -5 1322.17   49.10
   0  -1   5 1291.07   31.10
   0  -1   5 1300.87   30.40
   0  -1  -5 1279.67   30.60
   0  -1  -5 1310.17   30.20
   0  -1   5 1275.87   31.80
   0   1   5 1251.27   30.40
   0   1  -5 1314.27   32.80
   0   1   5 1330.97   30.40
   0   1  -5 1325.77   30.40
   0   1   5 1315.27   43.70
   0   1  -5 1310.57   31.10
   0   1   5 1295.07   31.00
  -1  -1  -5 1129.89   26.60
   1  -1   5 1086.29   25.90
  -1  -1  -5 1132.69   25.90
  -1  -1  -5 1121.69   44.10
   1  -1   5 1118.49   26.30
  -1  -1  -5 1095.19   26.00
   1   1   5 1098.69   38.40
  -1   1  -5 1104.89   26.00
   1   1   5 1085.69   25.80
   1   1   5 1113.59   26.00
  -1   1  -5 1128.79   27.60
  -1   1  -5 1134.69   26.70
  -2  -1  -5   47.30   10.30
  -2  -1  -5   49.99    1.40
  -2  -1  -5   47.60    1.70
  -2  -1  -5   48.30    1.40
   2   1   5   54.49    7.50
  -2   1  -5   46.70    1.50
   2   1   5   50.79    1.60
  -2   1  -5   49.00    1.80
  -3  -1  -5 2009.30   46.10
  -3  -1  -5 2005.90   68.59
   3   1   5 1837.92   59.19
   4  -1   5  366.26   10.40
  -4  -1  -5  376.76    9.00
  -4  -1  -5  440.96   24.30
   4   1   5  337.37   11.20
   4   1   5  369.96   16.60
  -5  -1  -5 1212.28   45.80
   5  -1   5 1162.28   28.00
   5   1   5 1178.48   29.90
   5   1   5 1180.18   28.10
   5   1   5 1169.58   37.60
   6  -1   5  316.97    9.60
   6  -1   5  305.37   10.10
   6   1   5  325.27    9.90
   6   1   5  310.07   10.30
   7  -1   5  653.93   18.30
   7  -1   5  652.03   17.50
   7   1   5  645.44   17.50
   7   1   5  690.53   18.80
   8  -1   5   19.20    2.70
   8  -1   5   24.80    3.00
   8   1   5   17.10    2.60
   8   1   5   27.10    3.20
   9  -1   5  112.29    5.40
   9  -1   5  121.79    5.60
   9   1   5  121.09    5.70
   9   1   5  117.39    5.80
  10  -1   5   11.90    2.40
  10  -1   5   13.80    2.40
  10   1   5   10.80    2.30
  10   1   5   10.90    1.70
  10   1   5   13.30    2.60
  11  -1   5  133.69    6.30
  11  -1   5  125.59    5.90
  11   1   5  128.89    6.20
  11   1   5  118.79    4.90
  11   1   5  134.19    6.40
  12  -1   5    1.90    1.50
  12  -1   5    4.40    1.70
  12  -1   5    2.40    1.10
 -12   1  -5    5.40    0.80
  12   1   5    5.40    1.50
  12   1   5    4.10    1.80
  12   1   5    4.90    1.70
  13  -1   5    0.30    1.20
  13  -1   5    0.90    1.40
  13  -1   5    0.80    0.90
  13   1   5   -0.30    1.10
 -13   1  -5    0.50    0.60
  13   1   5    1.60    1.10
  13   1   5    3.90    2.00
  14  -1   5   42.00    3.70
  14  -1   5   49.00    3.00
  14  -1   5   49.50    5.00
  14   1   5   52.19    4.30
  14   1   5   46.00    3.90
  14   1   5   52.89    3.40
 -14   1  -5   48.80    2.20
  15  -1   5   24.20    3.30
  15  -1   5   23.80    3.90
 -15   1  -5   21.90    1.60
  15   1   5   21.50    2.80
  15   1   5   31.10    4.30
  15   1   5   28.00    4.00
  16  -1   5   47.80    4.70
  16  -1   5   47.70    5.10
  16   1   5   49.90    5.20
  16   1   5   47.10    5.50
  16   1   5   50.09    3.60
  17  -1   5   46.70    5.60
  17   1   5   37.50    3.70
  17   1   5   44.90    5.30
  17   1   5   34.80    4.40
  18  -1   5   54.89    6.00
  18   1   5   53.99    5.50
  18   1   5   51.39    5.70
  19  -1   5   -1.10    1.60
  19   1   5    2.20    2.10
  19   1   5    0.30    1.60
  20  -1   5   40.20    5.40
  20   1   5   39.90    5.30
  20   1   5   35.40    4.60
  21  -1   5   -0.20    2.00
  21   1   5   -0.20    1.70
  21   1   5    3.00    2.30
  22  -1   5   30.50    4.80
  23  -1   5   -1.90    2.00
  26  -2  -5    5.90    2.50
 -26  -2   5    4.70    1.80
 -26   2   5    7.60    1.90
  26   2  -5    6.10    2.80
  25  -2  -5   33.30    4.40
 -25  -2   5   37.00    3.00
  25   2  -5   34.60    5.10
 -25   2   5   39.10    3.10
 -24  -2   5    8.60    1.90
  24  -2  -5    6.60    2.50
  24   2  -5   13.20    3.30
 -24   2   5   11.00    2.10
 -23  -2   5   14.40    3.20
  23  -2  -5   14.20    2.80
 -23  -2   5   12.50    2.10
 -23   2   5   15.50    2.20
  23   2  -5   14.20    3.20
 -22  -2   5   52.69    3.30
  22  -2  -5   48.90    5.00
 -22  -2   5   57.59    4.70
 -22   2   5   55.39    3.30
  22   2  -5   48.20    5.40
 -21  -2   5    6.10    1.50
 -21  -2   5    5.70    2.10
  21  -2  -5    8.60    2.30
 -21   2   5   11.10    1.90
  21   2  -5   13.20    3.00
 -20  -2   5   63.99    3.40
  20  -2  -5   62.19    4.30
 -20  -2   5   66.19    4.60
  20   2  -5   66.89    5.00
 -20   2   5   65.99    3.40
 -19  -2   5   16.00    2.80
  19  -2  -5   21.10    3.10
  19   2  -5   16.30    3.20
 -19   2   5   17.80    2.10
 -18  -2   5   92.09    5.00
  18  -2  -5   95.59    5.00
 -18   2   5   81.29    3.70
  18   2  -5   85.79    5.50
  17  -2  -5    0.50    1.30
 -17  -2   5    2.00    1.50
  17   2  -5   -0.30    1.20
 -17   2   5   -0.60    0.80
  16  -2  -5  147.89    6.30
 -16  -2   5  146.69    6.30
  16   2  -5  160.08    7.10
 -16   2   5  155.08    5.20
 -15  -2   5   37.30    1.20
  15  -2  -5   41.20    4.10
 -15  -2   5   38.90    8.20
 -15  -2   5   40.50    3.20
  15  -2  -5   40.30    3.10
 -15   2   5   34.80    2.20
  15   2  -5   41.70    4.20
 -15   2   5   35.00    1.60
 -14  -2   5  221.98    5.60
 -14  -2   5  199.78   19.10
  14  -2  -5  225.58    8.60
 -14  -2   5  229.48    8.00
  14  -2  -5  235.88    8.00
  14   2  -5  225.98    8.50
 -14   2   5  221.58    6.10
 -14   2   5  230.08    6.70
 -13  -2   5    0.10    0.30
  13  -2  -5   -0.40    1.20
 -13  -2   5   -1.30    1.00
 -13  -2   5    0.90    6.10
  13  -2  -5   -0.80    0.90
 -13  -2   5    0.80    0.30
  13   2  -5    0.90    1.20
 -13   2   5    0.80    0.70
 -13   2   5    0.40    0.40
  12  -2  -5  136.39    5.20
 -12  -2   5  130.99    3.60
 -12  -2   5  136.79    3.50
 -12  -2   5  114.19   17.40
 -12  -2   5  128.79    5.30
  12   2  -5  126.59    5.70
 -12   2   5  125.69    3.90
 -12   2   5  138.99    4.40
 -12   2   5  120.59    4.50
 -11  -2   5  455.65   11.00
  11  -2  -5  450.35   12.30
 -11  -2   5  457.55   26.80
 -11  -2   5  449.95   12.70
  11  -2  -5  414.56   26.40
 -11  -2   5  446.06   11.20
 -11   2   5  437.96   11.70
  11   2  -5  453.45   13.10
 -11   2   5  446.96   11.20
 -11   2   5  458.65   11.40
 -10  -2   5   11.90    0.80
  10  -2  -5   10.70    1.70
 -10  -2   5   10.90    1.80
 -10  -2   5   13.10    0.90
  10  -2  -5    3.10    4.70
 -10   2   5   10.10    0.90
 -10   2   5   11.80    1.30
  10   2  -5   11.30    2.00
   9  -2  -5  195.78    6.30
  -9  -2   5  195.28    6.50
   9  -2  -5  181.28   14.90
  -9  -2   5  199.38    5.50
  -9  -2   5  191.08    5.20
  -9   2   5  196.68    5.40
  -9   2   5  196.38    5.50
   9   2  -5  195.08    6.80
  -8  -2   5   82.89    2.70
  -8  -2   5   81.49    2.90
   8  -2  -5   84.49    3.50
   8  -2  -5   83.89   11.30
  -8  -2   5   80.69    3.60
  -8   2   5   82.59    2.70
  -8   2   5   77.89    2.80
   8   2  -5   87.69    4.00
   7  -2  -5  450.35   11.80
  -7  -2   5  462.55   12.30
   7  -2  -5  456.25   22.00
  -7  -2   5  453.65   11.60
  -7  -2   5  464.05   12.10
   7   2  -5  452.95   12.30
  -7   2   5  477.25   12.50
  -7   2   5  463.15   11.50
  -7   2   5  453.05   11.10
   6  -2  -5  144.79    4.60
  -6  -2   5  148.89    4.20
  -6  -2   5  138.19    4.30
  -6  -2   5  148.19    3.60
  -6  -2   5  146.49    4.90
   6  -2  -5  145.19    4.10
  -6  -2   5  145.79    4.80
  -6   2   5  129.49    4.00
  -6   2   5  147.59    4.10
  -6   2   5  142.29    4.40
  -6   2   5  145.49    5.20
  -5  -2   5  563.34   14.50
   5  -2  -5  568.14   14.30
  -5  -2   5  582.24   14.70
  -5  -2   5  564.84   14.70
  -5  -2   5  598.44   13.70
  -5   2   5  568.94   15.00
   5   2  -5  577.14   14.10
   5   2  -5  584.44   14.00
  -5   2   5  592.44   14.20
  -5   2   5  583.44   14.40
  -4  -2   5  502.85   13.30
  -4  -2   5  524.25   13.90
  -4  -2   5  518.85   13.10
   4  -2  -5  527.85   12.90
  -4  -2   5  506.15   12.40
   4  -2  -5  510.35   13.70
   4   2  -5  524.45   12.90
  -4   2   5  503.95   13.20
   4   2  -5  518.35   12.00
  -4   2   5  529.75   12.80
  -4   2   5  519.75   12.80
   3  -2  -5  917.61   22.40
  -3  -2   5  925.91   22.60
  -3  -2   5  935.61   21.80
   3  -2  -5  940.21   22.30
  -3  -2   5  885.51   22.30
  -3  -2   5  903.91   23.80
   3  -2  -5  893.21   23.00
  -3   2   5  907.61   22.20
  -3   2   5  915.71   22.20
   3   2  -5  929.01   22.50
   3   2  -5  949.11   23.00
  -3   2   5  919.61   22.00
   3   2  -5  947.21   22.50
   3   2  -5  963.80   21.60
   2  -2  -5  301.37    7.70
  -2  -2   5  297.67    9.80
   2  -2  -5  299.17    7.80
  -2  -2   5  309.77    7.60
  -2  -2   5  302.47    8.00
   2  -2  -5  305.07    8.10
   2   2  -5  302.27    8.00
   2   2  -5  295.17    7.40
   2   2  -5  297.97    8.80
  -2   2   5  298.27    7.50
  -2   2   5  292.07    7.60
   1  -2  -5    3.80    0.50
  -1  -2   5    7.30    1.70
   1  -2  -5    5.00    0.60
  -1  -2   5    6.30    0.60
   1  -2  -5    3.70    0.60
  -1   2   5    5.80    0.60
   1   2  -5    5.30    0.60
   1   2  -5    7.30    1.50
   1   2  -5    4.20    0.60
  -1   2   5    4.30    0.50
   0  -2  -5  520.25   13.00
   0  -2  -5  527.85   12.80
   0  -2  -5  533.15   12.90
   0  -2   5  518.05   15.30
   0  -2   5  539.55   12.90
   0   2  -5  538.55   12.90
   0   2   5  507.55   13.00
   0   2  -5  561.24   15.50
   0   2   5  543.85   12.80
   0   2   5  530.65   12.60
  -1  -2  -5 2362.96   55.39
   1  -2   5 2350.16   54.89
  -1  -2  -5 2412.46   54.99
  -1  -2  -5 2409.16   55.79
   1  -2   5 2305.67   56.69
   1   2   5 2270.87   55.19
  -1   2  -5 2463.35   58.19
  -1   2  -5 2361.16   54.99
   1   2   5 2344.27   55.79
   1   2   5 2394.26   55.49
   2  -2   5   33.30    1.10
   2  -2   5   34.30    1.40
  -2  -2  -5   31.90    1.10
  -2  -2  -5   34.30    1.30
  -2  -2  -5   34.80    1.20
  -2   2  -5   36.00    2.80
  -2   2  -5   34.30    1.30
  -3  -2  -5  579.44   13.20
   3  -2   5  544.55   14.30
  -3  -2  -5  550.54   23.00
  -3  -2  -5  557.24   13.60
  -3  -2  -5  558.24   13.10
   3   2   5  559.64   13.50
  -3   2  -5  565.24   15.00
  -3   2  -5  556.84   13.30
   3   2   5  539.75   15.60
   4  -2   5  504.95   13.90
  -4  -2  -5  520.15   22.80
  -4  -2  -5  523.45   13.00
   4   2   5  513.35   15.10
  -4   2  -5  548.75   12.50
  -4   2  -5  553.94   13.10
  -5  -2  -5  875.81   32.70
   5  -2   5  804.42   20.40
  -5  -2  -5  818.42   19.70
   5   2   5  798.52   21.90
  -6  -2  -5 1272.07   28.50
  -6  -2  -5 1146.59   43.30
   6  -2   5 1159.68   28.80
   6   2   5 1194.68   30.90
   7  -2   5  531.45   14.90
   7  -2   5  511.75   15.10
  -7  -2  -5  553.34   26.70
   7   2   5  537.85   15.90
   8  -2   5  328.57   10.60
  -8  -2  -5  332.47   21.40
   8  -2   5  334.57   10.70
   8   2   5  326.67    9.20
   8   2   5  345.37   10.90
   8   2   5  318.57   11.20
  -9  -2  -5    0.30    4.80
   9  -2   5    2.50    1.30
   9  -2   5    0.10    0.90
   9   2   5    1.60    1.30
   9   2   5    2.10    1.40
   9   2   5    2.40    1.10
  10  -2   5  270.17    9.70
 -10  -2  -5  264.97   17.20
  10  -2   5  253.27    9.00
  10   2   5  274.27   10.20
  10   2   5  287.67    9.90
  10   2   5  263.37    8.20
  11  -2   5   73.49    4.30
  11  -2   5   73.69    4.70
  11   2   5   76.79    4.80
  11   2   5   73.39    3.80
  11   2   5   77.29    5.00
  12  -2   5  301.57   10.90
  12  -2   5  300.07   10.20
  12  -2   5  300.77    8.50
 -12   2  -5  294.87    7.60
  12   2   5  314.07   11.20
  12   2   5  307.97    9.50
  12   2   5  300.07   11.20
  13  -2   5   15.70    2.60
  13  -2   5   14.20    2.70
  13   2   5   16.50    3.00
  13   2   5   19.70    2.60
 -13   2  -5   15.90    1.20
  13   2   5   16.00    3.10
  14  -2   5   93.89    5.90
  14   2   5  103.09    6.10
  14   2   5  104.09    5.00
  14   2   5   90.39    5.80
  15  -2   5   93.39    6.00
  15   2   5   96.19    5.10
  15   2   5   97.49    6.10
  15   2   5   95.99    6.10
  16  -2   5    4.00    2.20
  16   2   5    8.80    2.80
  16   2   5    8.80    2.20
  16   2   5    4.50    2.00
  17  -2   5   59.89    4.90
  17   2   5   51.99    4.00
  17   2   5   56.69    4.90
  17   2   5   60.89    6.20
  18  -2   5  107.29    6.90
  18   2   5  100.99    6.60
  18   2   5   99.19    5.60
  18   2   5   98.39    6.60
  19  -2   5  123.39    7.50
  19   2   5  109.99    6.00
  19   2   5  105.49    6.70
  19   2   5  108.29    7.20
  20  -2   5   12.40    3.40
  20   2   5   17.20    3.60
  20   2   5   12.60    3.50
  21  -2   5   52.69    6.10
  22  -2   5    0.90    2.40
  23  -2   5   54.29    6.60
 -25  -3   5   10.30    2.10
  25  -3  -5   15.50    3.10
 -25  -3   5    8.70    2.90
  25   3  -5    5.90    3.00
 -25   3   5   13.80    2.30
 -24  -3   5   -0.80    1.30
 -24  -3   5   -0.90    1.80
  24  -3  -5    0.90    1.70
 -24   3   5    1.40    1.30
  24   3  -5    0.30    2.10
  23  -3  -5   23.70    3.50
 -23  -3   5   18.90    2.60
 -23  -3   5   25.90    3.90
 -23   3   5   19.40    2.60
  23   3  -5   22.00    4.10
 -22  -3   5   29.40    4.20
  22  -3  -5   33.50    4.00
 -22   3   5   35.60    2.80
  22   3  -5   31.40    4.60
  21  -3  -5   50.19    4.00
 -21  -3   5   45.20    4.70
  21   3  -5   48.00    5.40
 -21   3   5   52.89    3.20
 -20  -3   5    7.70    2.50
  20  -3  -5    5.60    1.90
 -20   3   5    6.50    1.50
  20   3  -5    8.60    2.80
  19  -3  -5  112.99    5.70
 -19  -3   5  103.09    5.80
  19   3  -5  106.79    6.50
 -19   3   5  111.99    4.60
  18  -3  -5    4.00    1.70
 -18  -3   5    0.30    1.50
 -18   3   5    1.60    1.10
  18   3  -5    0.40    1.50
 -17  -3   5  131.69    6.30
  17  -3  -5  132.29    6.00
 -17   3   5  129.99    4.90
  17   3  -5  139.09    7.00
  16  -3  -5    2.80    1.50
 -16  -3   5    2.40    1.60
  16   3  -5    5.70    2.10
 -16   3   5    6.50    1.30
  15  -3  -5  215.88    7.70
 -15  -3   5  226.48    8.30
 -15   3   5  221.78    6.80
  15   3  -5  212.48    8.80
 -14  -3   5  114.49    5.50
  14  -3  -5  123.59    5.30
  14   3  -5  112.29    5.80
 -14   3   5  120.89    4.40
  13  -3  -5  172.08    6.30
 -13  -3   5  166.18    4.90
 -13  -3   5  165.58    6.60
  13   3  -5  163.18    7.00
 -13   3   5  159.68    5.30
 -13   3   5  161.58    5.10
 -12  -3   5  304.07    9.70
 -12  -3   5  310.17    8.20
  12  -3  -5  302.77    9.10
 -12   3   5  294.07    8.20
 -12   3   5  299.57    8.20
  12   3  -5  300.07   10.20
 -11  -3   5  213.58    6.10
 -11  -3   5  203.38    7.30
  11  -3  -5  223.68    7.10
 -11   3   5  212.78    6.20
 -11   3   5  208.38    6.10
  11   3  -5  210.28    7.80
 -10  -3   5    2.50    1.30
 -10  -3   5    0.60    0.50
  10  -3  -5    1.80    1.10
 -10  -3   5    1.00    0.50
  10   3  -5    3.40    1.30
 -10   3   5    1.30    0.80
 -10   3   5    1.90    0.80
 -10   3   5    2.20    0.60
 -10   3   5    1.60    0.80
  -9  -3   5  221.88    5.50
  -9  -3   5  232.48    6.50
  -9  -3   5  231.48    5.40
   9  -3  -5  232.18    7.00
  -9  -3   5  223.28    7.40
  -9  -3   5  216.68    6.60
   9   3  -5  211.88    7.60
  -9   3   5  226.78    6.30
  -9   3   5  224.78    7.20
  -9   3   5  208.78    6.20
  -8  -3   5   66.39    1.90
  -8  -3   5   63.19    3.30
   8  -3  -5   62.89    3.00
  -8  -3   5   63.69    2.30
  -8  -3   5   65.99    2.70
  -8  -3   5   68.09    2.90
   8   3  -5   65.99    3.50
  -8   3   5   68.19    2.50
  -8   3   5   70.39    2.70
  -8   3   5   67.29    3.10
  -8   3   5   63.99    3.00
  -7  -3   5    2.00    1.10
  -7  -3   5    1.60    0.70
  -7  -3   5    1.80    0.70
  -7  -3   5    1.50    0.40
  -7  -3   5    1.50    0.60
  -7   3   5    1.00    0.60
  -7   3   5    1.80    0.70
  -7   3   5    1.50    0.50
   7   3  -5    1.80    1.00
  -7   3   5   -0.20    0.70
  -6  -3   5 1091.99   26.70
  -6  -3   5 1132.39   25.70
  -6  -3   5 1077.79   26.80
   6  -3  -5 1055.89   26.70
  -6  -3   5 1100.79   27.50
  -6  -3   5 1056.79   26.70
  -6   3   5 1112.49   26.50
  -6   3   5 1098.49   26.50
   6   3  -5 1108.49   26.00
   6   3  -5 1104.29   26.00
   6   3  -5 1066.29   26.00
  -6   3   5 1102.39   26.70
  -6   3   5 1081.49   24.90
  -5  -3   5   13.60    1.20
  -5  -3   5   11.90    1.70
   5  -3  -5   12.30    1.10
  -5  -3   5   12.40    0.90
  -5  -3   5   15.30    1.90
  -5  -3   5   15.90    1.90
   5  -3  -5   14.90    1.20
  -5   3   5   13.80    1.00
   5   3  -5   10.40    1.50
   5   3  -5   12.60    1.10
  -5   3   5   14.90    1.10
  -5   3   5   13.60    1.40
   5   3  -5   10.70    0.90
  -5   3   5   13.00    1.40
  -4  -3   5 1017.90   23.90
  -4  -3   5 1010.70   24.60
  -4  -3   5 1016.90   25.80
   4  -3  -5 1007.40   24.70
   4  -3  -5 1026.50   25.10
  -4   3   5 1012.00   24.40
   4   3  -5 1005.60   23.80
  -4   3   5 1013.90   24.40
   4   3  -5 1020.10   24.60
  -4   3   5  962.20   22.90
   4   3  -5  992.00   23.40
  -4   3   5 1000.80   24.20
   3  -3  -5  371.16   10.00
   3  -3  -5  373.56   10.20
   3  -3  -5  365.96    9.70
  -3  -3   5  368.56   10.20
  -3  -3   5  378.36    9.40
  -3  -3   5  381.56   11.60
  -3   3   5  368.46    9.60
  -3   3   5  358.96    9.20
   3   3  -5  374.26    9.90
   3   3  -5  378.36    9.90
   3   3  -5  374.36   10.10
  -3   3   5  370.76    9.50
   3   3  -5  385.96    9.10
  -3   3   5  360.26    9.50
   2  -3  -5  456.15   11.60
  -2  -3   5  417.96   11.50
  -2  -3   5  440.26   10.90
   2  -3  -5  448.06   11.20
   2  -3  -5  428.56   11.20
  -2   3   5  453.15   11.00
   2   3  -5  431.16   11.90
   2   3  -5  434.96   10.70
   2   3  -5  442.56   12.10
   2   3  -5  434.76   11.40
  -2   3   5  429.16   11.00
  -2   3   5  430.46   10.90
   1  -3  -5    8.70    0.80
   1  -3  -5    7.10    0.90
   1  -3  -5    6.60    0.80
  -1  -3   5    8.90    0.90
  -1  -3   5    9.90    2.10
  -1  -3   5    7.20    1.30
  -1   3   5    8.70    0.70
   1   3  -5    7.20    0.80
   1   3  -5   10.70    1.70
   1   3  -5    6.60    0.90
  -1   3   5    7.40    0.70
  -1   3   5    7.90    0.70
   1   3  -5    7.60    1.30
   0  -3  -5 1036.30   24.70
   0  -3  -5 1038.10   25.00
   0  -3   5  974.80   25.20
   0  -3   5 1036.50   24.60
   0  -3   5 1023.30   28.00
   0   3  -5 1034.20   27.10
   0   3   5 1079.49   24.60
   0   3  -5 1042.30   24.60
   0   3   5 1043.20   24.90
   0   3   5 1042.60   24.30
  -1  -3  -5  276.27    7.20
   1  -3   5  254.77    8.10
   1  -3   5  303.37    9.90
  -1  -3  -5  265.87    7.00
  -1  -3  -5  269.57    7.00
   1  -3   5  274.97    6.90
   1   3   5  268.37    7.10
   1   3   5  275.17    6.70
  -1   3  -5  262.57    9.50
  -1   3  -5  279.87    7.10
   1   3   5  254.87    8.60
   1   3   5  276.57    6.90
   2  -3   5  272.47    8.30
   2  -3   5  275.27    8.60
  -2  -3  -5  271.07    7.00
   2  -3   5  270.57    6.80
  -2  -3  -5  274.07    6.90
  -2  -3  -5  287.67    7.20
  -2   3  -5  272.77    9.90
   2   3   5  265.97    6.70
  -2   3  -5  275.47    7.10
   2   3   5  262.57    8.90
   2   3   5  274.37    6.60
  -3  -3  -5   88.59    2.70
  -3  -3  -5   90.19    2.50
   3  -3   5   86.79    4.10
  -3  -3  -5   88.59    2.80
  -3   3  -5   94.89    5.20
  -3   3  -5   92.29    2.80
   3   3   5   93.19    4.70
   3   3   5   90.59    2.80
   4  -3   5  305.87    9.60
  -4  -3  -5  303.17    7.50
  -4  -3  -5  308.67    7.70
  -4  -3  -5  319.27    8.00
  -4   3  -5  316.37   10.70
   4   3   5  302.37   10.30
   4   3   5  316.27    7.80
  -4   3  -5  314.77    7.80
   5  -3   5 1710.63   40.80
  -5  -3  -5 1775.52   41.60
  -5  -3  -5 1782.32   40.70
  -5  -3  -5 1783.92   40.70
   5   3   5 1711.63   39.70
  -5   3  -5 1730.23   40.80
  -5   3  -5 1788.12   43.50
   5   3   5 1742.73   43.40
  -6  -3  -5   18.20    1.00
   6  -3   5   27.10    3.10
   6   3   5   23.30    3.10
   6   3   5   21.40    2.10
  -6   3  -5   19.60    1.60
  -6   3  -5   21.00    0.90
  -7  -3  -5  302.67    7.60
   7  -3   5  298.27    9.90
   7   3   5  297.37   10.50
   7   3   5  286.67    8.50
   8  -3   5    2.20    1.30
   8  -3   5    0.70    1.20
  -8  -3  -5    0.30    2.40
  -8  -3  -5    2.80    0.50
   8   3   5    2.40    1.00
   8   3   5    1.70    1.40
   9  -3   5  243.78    8.70
  -9  -3  -5  279.87   16.70
  -9  -3  -5  271.37    6.80
   9  -3   5  250.97    9.40
   9   3   5  260.57    8.20
   9   3   5  272.87   10.20
 -10  -3  -5    0.10    0.30
 -10  -3  -5   -0.50    3.30
  10  -3   5   -0.60    0.90
  10  -3   5    0.60    1.00
  10   3   5    2.80    1.60
  10   3   5   -0.30    0.90
  10   3   5   -1.00    1.10
  11  -3   5  402.66   13.30
 -11  -3  -5  395.96   23.90
  11   3   5  385.36   13.20
  11   3   5  420.56   12.00
  11   3   5  417.16   13.90
 -12  -3  -5  126.89   16.60
  12  -3   5  123.99    6.70
  12   3   5  136.29    5.70
  12   3   5  122.29    6.70
  12   3   5  132.09    6.90
  13  -3   5   25.90    3.60
 -13  -3  -5   26.90    7.40
  13   3   5   17.50    2.60
  13   3   5   27.50    4.00
  13   3   5   19.50    3.30
  14  -3   5  101.79    6.30
  14   3   5   97.79    6.10
  14   3   5  106.89    6.50
  14   3   5   95.19    5.10
  15  -3   5   97.29    6.40
  15   3   5  101.39    5.40
  15   3   5   89.59    6.20
  15   3   5   97.09    6.20
  16  -3   5  119.49    7.20
  16   3   5  130.19    7.30
  16   3   5  132.79    7.60
  16   3   5  127.29    6.30
  17  -3   5   67.59    6.70
  17   3   5   62.49    6.40
  17   3   5   61.09    4.60
  17   3   5   57.49    5.00
  18  -3   5   79.79    6.30
  18   3   5   88.69    5.50
  18   3   5   88.99    6.50
  18   3   5   93.79    6.50
  19  -3   5   13.30    3.60
  19   3   5   24.20    4.40
  19   3   5   23.90    4.20
  19   3   5   26.10    3.70
  20  -3   5   45.20    5.90
  20   3   5   40.00    5.10
  20   3   5   51.49    5.20
  21  -3   5    7.60    3.20
  21   3   5    9.40    2.70
  22  -3   5   28.60    5.20
  23  -3   5    0.30    2.50
  24  -3   5   25.50    5.20
 -25  -4   5    1.30    2.40
 -25  -4   5    2.40    1.50
 -25   4   5    0.10    1.40
  25   4  -5    6.20    3.00
  24  -4  -5    0.60    1.70
 -24  -4   5    0.50    2.20
 -24   4   5    0.70    1.40
  24   4  -5    1.70    2.30
  23  -4  -5    8.30    2.40
 -23  -4   5    5.70    2.50
 -23   4   5    5.70    1.70
  23   4  -5    2.70    2.50
 -22  -4   5   -1.20    2.10
  22  -4  -5    4.60    1.90
  22   4  -5    7.80    2.70
 -22   4   5    3.90    1.40
  21  -4  -5    0.70    1.50
 -21  -4   5    0.10    1.70
  21   4  -5    0.70    1.80
 -21   4   5    1.20    1.30
 -20  -4   5    8.50    2.70
  20  -4  -5    8.70    2.30
  20   4  -5    1.90    2.00
 -20   4   5    9.40    1.90
 -19  -4   5   10.80    2.70
  19  -4  -5    6.80    2.00
  19   4  -5    6.00    2.30
 -19   4   5    4.50    1.40
  18  -4  -5   41.00    3.40
 -18  -4   5   46.80    4.70
 -18   4   5   38.60    2.70
  18   4  -5   48.90    5.20
 -17  -4   5    2.40    1.90
  17  -4  -5    4.90    1.80
  17   4  -5    3.20    2.00
 -17   4   5    8.00    1.60
  16  -4  -5   97.09    4.80
 -16  -4   5   85.99    5.20
 -16   4   5   88.49    3.90
  16   4  -5   94.39    5.70
 -15  -4   5   19.20    2.90
  15  -4  -5   20.50    2.70
 -15   4   5   18.90    2.20
  15   4  -5   16.40    3.00
 -14  -4   5   27.80    3.30
  14  -4  -5   33.40    2.70
  14   4  -5   32.30    3.80
 -14   4   5   33.20    2.20
 -13  -4   5   18.70    2.80
  13  -4  -5   20.80    2.40
 -13   4   5   22.70    2.10
  13   4  -5   29.20    3.50
 -12  -4   5  318.77   10.30
  12   4  -5  325.37   10.80
 -12   4   5  303.77    9.60
 -12   4   5  313.37    8.80
 -11  -4   5   78.59    3.30
 -11  -4   5   83.19    2.40
 -11  -4   5   93.19    4.50
 -11   4   5   89.19    3.50
  11   4  -5   88.79    4.70
 -11   4   5   80.49    3.30
 -10  -4   5    9.10    1.90
 -10  -4   5    9.00    1.20
 -10  -4   5    7.90    0.70
 -10   4   5    8.80    1.10
 -10   4   5   10.70    1.40
  10   4  -5    8.00    2.00
 -10   4   5    7.60    1.50
  -9  -4   5  114.19    3.30
  -9  -4   5  115.39    4.80
  -9  -4   5  121.09    5.10
  -9  -4   5  111.09    4.00
  -9  -4   5  119.29    4.20
  -9   4   5  117.59    4.20
  -9   4   5  122.39    4.10
   9   4  -5  118.99    5.30
  -9   4   5  118.39    4.80
  -9   4   5  118.29    4.10
  -8  -4   5  221.58    5.70
  -8  -4   5  219.88    6.60
  -8  -4   5  214.08    6.70
  -8  -4   5  225.18    7.40
  -8  -4   5  215.28    7.10
  -8   4   5  207.88    6.20
   8   4  -5  214.88    7.50
  -8   4   5  215.98    6.40
  -8   4   5  216.18    7.10
  -8   4   5  213.58    6.40
  -7  -4   5  249.88    8.00
  -7  -4   5  253.47    8.20
  -7  -4   5  257.47    7.60
  -7  -4   5  266.07    6.80
  -7  -4   5  255.17    8.20
   7   4  -5  262.47    6.60
  -7   4   5  260.07    8.00
  -7   4   5  267.77    7.40
  -7   4   5  259.27    7.10
  -7   4   5  258.17    7.30
   7   4  -5  258.07    6.50
   7   4  -5  251.97    8.20
  -6  -4   5   13.70    1.80
  -6  -4   5   14.40    1.10
  -6  -4   5   14.90    2.00
  -6  -4   5   14.50    1.90
   6  -4  -5   11.70    1.40
  -6   4   5   13.00    1.20
  -6   4   5   12.40    1.10
  -6   4   5   13.70    1.60
  -6   4   5   14.90    1.50
   6   4  -5   13.50    1.10
   6   4  -5   16.30    2.10
   6   4  -5   14.30    0.90
   5  -4  -5  152.68    5.20
  -5  -4   5  138.89    4.30
   5  -4  -5  148.39    5.50
  -5  -4   5  148.69    5.70
   5  -4  -5  148.79    4.90
  -5  -4   5  144.59    5.30
  -5   4   5  145.99    4.50
   5   4  -5  138.99    5.20
  -5   4   5  139.39    4.40
  -5   4   5  141.39    4.50
  -5   4   5  140.09    4.80
   5   4  -5  144.19    4.60
  -4  -4   5   13.80    1.90
   4  -4  -5   12.90    1.40
  -4  -4   5   12.10    1.10
  -4  -4   5   12.10    2.20
   4  -4  -5   12.10    1.30
   4   4  -5   15.00    1.80
  -4   4   5   11.90    1.00
  -4   4   5   11.50    1.30
   4   4  -5   12.70    1.30
  -4   4   5   12.30    1.10
  -4   4   5   14.70    1.50
   4   4  -5   13.50    1.20
   4   4  -5   11.70    1.00
   4   4  -5   12.10    0.80
   3  -4  -5  174.78    5.50
  -3  -4   5  176.38    7.40
   3  -4  -5  173.08    6.30
  -3  -4   5  183.28    6.00
   3  -4  -5  180.78    5.40
  -3  -4   5  179.08    5.20
   3   4  -5  179.48    5.60
  -3   4   5  178.78    5.20
   3   4  -5  182.78    5.60
  -3   4   5  172.38    5.30
   3   4  -5  177.48    5.70
   3   4  -5  174.18    5.50
  -3   4   5  181.68    5.30
  -3   4   5  168.88    5.10
   3   4  -5  169.68    4.70
   2  -4  -5    0.50    0.50
  -2  -4   5    1.40    1.40
  -2  -4   5    0.90    0.50
   2  -4  -5    1.60    0.90
   2  -4  -5    0.30    0.40
  -2  -4   5    1.80    1.00
  -2   4   5    2.30    0.60
   2   4  -5    0.80    0.60
   2   4  -5    0.00    0.50
  -2   4   5    1.60    0.80
  -2   4   5    1.00    0.50
  -2   4   5    0.30    0.40
   2   4  -5   -0.30    0.40
   2   4  -5    0.70    0.80
   1  -4  -5 1010.10   25.30
  -1  -4   5 1014.40   24.90
  -1  -4   5 1014.50   24.40
  -1  -4   5  975.30   28.00
   1  -4  -5 1057.39   25.00
   1  -4  -5 1022.50   24.50
  -1   4   5 1022.20   24.70
  -1   4   5 1006.80   24.30
  -1   4   5  998.90   23.50
   1   4  -5  998.00   24.30
   1   4  -5 1019.80   26.10
   1   4  -5 1009.30   25.80
  -1   4   5 1046.60   24.20
   0  -4   5  210.88    5.70
   0  -4   5  206.88    8.80
   0  -4  -5  190.18    6.20
   0  -4   5  197.18    6.60
   0  -4  -5  201.68    6.00
   0  -4  -5  207.88    5.80
   0   4   5  213.28    5.50
   0   4   5  205.58    6.00
   0   4  -5  209.98    5.80
   0   4   5  207.18    5.60
   0   4   5  195.48    5.70
   0   4  -5  210.68    7.00
   0   4   5  202.88    7.10
   1  -4   5  844.52   20.10
  -1  -4  -5  836.52   20.60
  -1  -4  -5  829.32   20.20
   1  -4   5  811.62   20.90
   1  -4   5  832.52   24.00
  -1  -4  -5  818.72   20.50
  -1   4  -5  843.22   20.30
   1   4   5  837.22   19.70
  -1   4  -5  837.62   22.90
   1   4   5  840.42   21.80
   1   4   5  836.72   20.40
   1   4   5  842.92   19.70
   1   4   5  819.52   20.00
  -1   4  -5  843.92   22.20
  -2  -4  -5  147.79    4.30
   2  -4   5  143.49    6.00
  -2  -4  -5  149.09    4.40
  -2  -4  -5  145.79    4.40
   2  -4   5  147.59    6.60
   2  -4   5  145.79    4.10
   2  -4   5  132.59    5.40
   2   4   5  140.89    6.00
  -2   4  -5  144.49    4.40
   2   4   5  144.19    4.80
   2   4   5  145.19    4.20
  -2   4  -5  145.29    6.70
   2   4   5  149.09    3.80
   2   4   5  147.79    4.00
  -3  -4  -5   59.39    2.20
  -3  -4  -5   60.49    2.20
   3  -4   5   60.79    1.90
   3  -4   5   62.79    3.90
  -3  -4  -5   64.29    2.40
   3  -4   5   50.09    2.90
   3   4   5   59.19    3.90
   3   4   5   58.19    2.80
  -3   4  -5   66.29    4.60
  -3   4  -5   59.19    2.30
   4  -4   5  240.18    8.60
  -4  -4  -5  238.38    6.40
  -4  -4  -5  243.08    6.30
  -4  -4  -5  240.38    6.60
   4   4   5  241.78    6.40
  -4   4  -5  237.48    9.70
  -4   4  -5  243.08    6.50
   4   4   5  248.98    8.90
   4   4   5  232.18    7.20
  -5  -4  -5  146.39    4.20
  -5  -4  -5  144.89    4.30
   5  -4   5  141.29    6.30
  -5  -4  -5  146.99    4.00
   5   4   5  145.79    6.50
   5   4   5  140.89    5.10
  -5   4  -5  145.99    4.20
   5   4   5  143.99    4.00
  -5   4  -5  159.38    7.40
  -6  -4  -5   96.49    3.10
   6  -4   5   86.69    4.90
  -6  -4  -5   92.69    2.90
  -6  -4  -5   97.49    2.70
   6   4   5   90.39    5.10
  -6   4  -5   93.79    3.00
  -6   4  -5  100.19    5.70
   6   4   5   94.99    4.10
   7  -4   5   58.29    4.00
  -7  -4  -5   66.99    2.10
  -7  -4  -5   63.49    1.90
  -7  -4  -5   63.79    2.30
  -7   4  -5   69.79    4.50
   7   4   5   64.69    3.30
  -7   4  -5   64.59    2.20
   7   4   5   61.79    4.20
  -8  -4  -5  384.96    9.20
  -8  -4  -5  382.16    9.30
  -8  -4  -5  390.06    9.80
   8  -4   5  378.46   12.50
  -8   4  -5  385.76   12.30
   8   4   5  374.46   11.00
  -8   4  -5  393.36    9.60
   8   4   5  381.96   13.10
   9  -4   5   23.10    3.40
   9   4   5   21.40    2.50
   9   4   5   20.00    3.20
  -9   4  -5   19.20    2.30
  10  -4   5  140.69    6.90
  10   4   5  139.09    5.70
 -10   4  -5  132.69    4.20
  10   4   5  134.19    7.00
  11  -4   5    3.40    1.80
 -11  -4  -5    1.60    3.10
  11   4   5    3.30    1.80
  11   4   5    3.20    1.60
  12  -4   5  170.68    8.20
 -12  -4  -5  157.98   14.10
  12   4   5  171.38    6.90
  12   4   5  165.78    8.10
  12   4   5  174.28    8.30
 -13  -4  -5   -1.80    5.10
  13  -4   5    0.70    1.80
  13   4   5    2.10    1.80
  13   4   5   -1.50    1.10
  13   4   5    1.50    1.50
 -14  -4  -5   93.69   15.80
  14  -4   5  113.39    6.90
  14   4   5  101.59    6.50
  14   4   5  116.79    6.80
  14   4   5  118.49    5.90
  15  -4   5   97.39    6.50
  15   4   5   86.69    5.30
  15   4   5   91.99    6.50
  15   4   5   99.39    6.50
  16  -4   5   14.20    3.30
  16   4   5   14.20    3.50
  16   4   5   24.30    3.90
  16   4   5   16.10    3.00
  17  -4   5   35.80    5.20
  17   4   5   27.30    4.30
  17   4   5   26.30    4.50
  17   4   5   31.50    4.10
  18  -4   5    7.70    2.90
  18   4   5    7.80    2.80
  18   4   5   12.30    2.80
  18   4   5    6.00    2.70
  19  -4   5   -1.00    1.70
  19   4   5    3.50    2.00
  19   4   5    1.60    1.80
  20  -4   5    5.10    2.80
  20   4   5    7.50    2.40
  21  -4   5   12.60    3.50
  21   4   5   15.20    3.30
  22  -4   5    4.50    3.00
  22   4   5    4.00    2.40
  23  -4   5    1.00    2.50
  24  -4   5    0.60    2.90
 -24  -5   5    1.70    2.30
  24   5  -5    4.50    2.70
 -24   5   5    3.20    1.60
 -23  -5   5    0.20    2.30
 -23   5   5    0.40    1.10
  23   5  -5    1.60    2.00
 -22  -5   5    1.80    2.20
  22   5  -5   10.90    3.30
 -22   5   5    8.90    2.00
 -21  -5   5   15.50    3.60
 -21   5   5   14.80    2.30
  21   5  -5   14.30    3.50
 -20  -5   5    3.00    2.40
 -20   5   5    2.60    1.40
  20   5  -5    7.30    2.70
 -19  -5   5   -2.20    1.50
  19   5  -5   -0.50    1.70
 -19   5   5    0.50    1.00
 -18  -5   5    2.60    2.00
 -18   5   5    1.30    1.10
  18   5  -5    1.90    1.90
 -17  -5   5   -3.40    1.90
 -17   5   5    0.60    1.10
  17   5  -5    2.60    1.90
 -16  -5   5    1.60    1.80
  16   5  -5    3.30    2.00
 -16   5   5    6.90    1.50
 -15  -5   5   36.30    4.20
  15   5  -5   34.70    4.20
 -15   5   5   31.10    2.40
 -14  -5   5   12.60    2.60
 -14   5   5   14.90    2.00
  14   5  -5   13.60    2.70
 -13  -5   5   34.50    3.60
 -13   5   5   31.10    2.20
 -13   5   5   24.60    2.90
  13   5  -5   36.50    4.20
 -12  -5   5   42.70    4.10
 -12  -5   5   31.90    1.50
 -12   5   5   30.80    3.00
 -12   5   5   35.10    2.30
  12   5  -5   34.60    3.90
 -11  -5   5   30.90    1.60
 -11  -5   5   31.20    3.40
 -11   5   5   31.20    3.10
  11   5  -5   41.80    4.10
 -11   5   5   31.80    2.20
 -10  -5   5   71.59    4.20
 -10  -5   5   72.39    2.70
 -10   5   5   76.49    3.30
  10   5  -5   71.59    4.40
 -10   5   5   77.19    4.10
  -9  -5   5   53.29    3.60
  -9  -5   5   53.59    2.20
  -9  -5   5   44.20    3.00
  -9   5   5   58.79    2.80
   9   5  -5   57.19    3.80
  -9   5   5   56.99    2.70
  -9   5   5   55.09    3.40
  -8  -5   5    3.00    0.70
  -8  -5   5    4.00    1.30
  -8  -5   5    2.50    1.60
   8   5  -5    5.60    1.70
  -8   5   5    3.90    1.20
  -8   5   5    3.70    1.00
  -8   5   5    3.60    0.90
  -7  -5   5   11.30    2.00
  -7  -5   5   11.80    1.20
  -7  -5   5   10.10    1.90
  -7  -5   5   10.50    1.80
  -7   5   5   11.10    1.50
  -7   5   5   10.50    1.30
  -7   5   5   10.60    1.60
   7   5  -5   12.30    2.10
  -6  -5   5    6.20    1.60
   6  -5  -5    8.30    1.30
  -6  -5   5    8.70    1.60
  -6  -5   5    6.00    0.90
  -6   5   5    5.60    1.20
  -6   5   5    6.60    1.20
   6   5  -5    6.20    1.60
  -6   5   5    5.60    1.00
   5  -5  -5  207.78    6.70
  -5  -5   5  204.68    6.10
  -5  -5   5  203.68    7.80
   5  -5  -5  198.38    7.60
  -5  -5   5  218.28    7.10
   5   5  -5  198.88    5.20
   5   5  -5  211.58    5.10
  -5   5   5  202.38    6.30
  -5   5   5  212.88    6.30
   5   5  -5  210.48    7.00
  -5   5   5  214.08    6.70
  -4  -5   5   -0.20    0.40
  -4  -5   5   -0.90    0.90
   4  -5  -5    1.10    0.60
  -4   5   5   -0.40    0.70
   4   5  -5   -0.40    0.70
   4   5  -5    0.70    0.40
   4   5  -5    1.10    0.40
  -4   5   5   -0.20    0.60
  -4   5   5    0.70    0.60
   4   5  -5    0.00    0.50
  -3  -5   5  153.58    4.80
  -3  -5   5  153.38    5.60
   3  -5  -5  151.28    4.90
  -3   5   5  151.88    4.80
  -3   5   5  151.28    5.00
  -3   5   5  160.08    5.00
   3   5  -5  146.99    5.30
   3   5  -5  148.89    5.10
   3   5  -5  153.18    5.00
  -2  -5   5  222.28    7.20
   2  -5  -5  221.88    6.50
   2  -5  -5  219.08    7.00
  -2  -5   5  223.98    6.40
   2   5  -5  221.08    7.00
  -2   5   5  223.88    6.60
  -2   5   5  224.68    6.40
   2   5  -5  227.28    7.20
   2   5  -5  215.18    6.80
  -2   5   5  224.78    6.40
   1  -5  -5   22.40    1.50
  -1  -5   5   25.50    2.50
   1  -5  -5   21.10    1.70
  -1  -5   5   25.70    1.50
   1   5  -5   20.90    2.30
  -1   5   5   21.40    1.40
   1   5  -5   22.40    1.80
  -1   5   5   25.60    2.20
   1   5  -5   26.80    2.00
  -1   5   5   23.90    1.40
  -1   5   5   22.20    1.80
   0  -5   5   46.60    2.10
   0  -5   5   48.60    2.90
   0  -5  -5   50.19    2.20
   0  -5  -5   55.99    2.60
   0   5   5   54.39    2.70
   0   5   5   48.50    2.10
   0   5  -5   52.69    3.50
   0   5  -5   53.79    3.00
   0   5   5   52.59    2.00
   0   5  -5   50.09    2.50
   0   5   5   57.99    3.40
   1  -5   5   37.90    2.60
  -1  -5  -5   42.80    2.20
   1  -5   5   45.10    1.90
  -1  -5  -5   42.10    2.00
  -1   5  -5   45.30    3.50
  -1   5  -5   37.60    2.10
   1   5   5   42.20    1.60
   1   5   5   40.60    1.90
  -1   5  -5   40.40    2.70
   1   5   5   37.40    2.40
   1   5   5   43.10    3.00
   2  -5   5    2.50    1.80
   2  -5   5    2.60    1.20
  -2  -5  -5    0.50    0.60
  -2  -5  -5    1.10    0.50
   2  -5   5    0.10    0.40
   2   5   5    0.40    0.40
  -2   5  -5    0.50    1.20
   2   5   5    0.70    0.30
  -2   5  -5    2.20    0.90
   2   5   5    0.40    1.00
  -2   5  -5   -0.40    0.60
   2   5   5   -0.80    0.80
   2   5   5   -0.30    0.40
   3  -5   5  141.59    4.00
  -3  -5  -5  143.69    4.40
   3  -5   5  139.49    5.80
  -3  -5  -5  141.79    4.60
   3  -5   5  145.89    6.40
  -3   5  -5  140.89    4.50
  -3   5  -5  146.89    6.00
   3   5   5  149.39    5.20
  -3   5  -5  145.49    6.90
   3   5   5  143.39    3.70
   3   5   5  143.69    6.30
   3   5   5  138.89    3.60
   3   5   5  131.09    4.20
   4  -5   5   54.09    3.70
   4  -5   5   55.39    2.20
  -4  -5  -5   50.89    2.40
   4  -5   5   48.10    3.90
  -4  -5  -5   53.19    2.40
  -4  -5  -5   55.49    2.30
   4   5   5   52.69    2.10
   4   5   5   48.50    2.90
  -4   5  -5   50.79    3.50
  -4   5  -5   55.79    4.50
   4   5   5   53.89    3.80
  -5  -5  -5   22.90    1.40
  -5  -5  -5   22.30    1.40
  -5  -5  -5   22.50    1.50
   5  -5   5   27.30    3.50
   5   5   5   21.10    2.90
   5   5   5   22.30    1.40
  -5   5  -5   21.70    3.40
  -5   5  -5   22.10    2.70
   5   5   5   28.40    2.70
  -6  -5  -5    0.10    0.40
   6  -5   5    0.30    1.40
  -6  -5  -5    0.10    0.50
  -6  -5  -5   -0.20    0.50
   6   5   5    0.40    0.30
  -6   5  -5   -0.70    1.30
  -6   5  -5    0.40    0.40
  -6   5  -5    0.60    0.60
   6   5   5   -0.50    0.90
   6   5   5   -0.10    1.20
   7  -5   5    4.80    2.00
  -7  -5  -5    2.30    0.60
  -7  -5  -5    3.30    0.60
  -7   5  -5    2.70    0.60
  -7   5  -5    2.00    1.80
   7   5   5    4.30    1.80
  -7   5  -5    3.50    0.80
   7   5   5    0.60    1.00
  -8  -5  -5    0.30    0.50
   8  -5   5    2.20    1.60
  -8   5  -5   -0.50    0.50
  -8   5  -5    1.00    1.70
  -8   5  -5    0.50    0.40
   8   5   5   -1.50    1.00
   8   5   5   -1.00    0.80
   9  -5   5    8.20    2.40
  -9  -5  -5    8.60    0.90
   9   5   5   10.80    2.50
  -9   5  -5    5.30    2.20
   9   5   5   13.60    2.20
  10  -5   5   35.30    4.60
 -10  -5  -5   35.50    1.50
  10   5   5   34.50    4.30
 -10   5  -5   39.60    4.70
  10   5   5   36.50    3.00
  11  -5   5   12.10    2.90
  11   5   5   16.70    3.20
  11   5   5   15.70    2.50
 -11   5  -5   12.10    2.70
  12  -5   5    4.70    2.50
  12   5   5    8.50    2.20
  12   5   5    4.30    2.40
  13  -5   5    3.10    2.10
  13   5   5   -2.10    1.60
  13   5   5    3.10    2.00
  13   5   5    0.30    1.30
  14  -5   5    3.70    2.20
  14   5   5    0.90    1.80
  14   5   5   -0.90    1.30
  14   5   5    1.10    2.10
  15  -5   5   14.90    3.60
  15   5   5   12.00    2.60
  15   5   5   12.30    3.10
  15   5   5    9.00    2.90
  16  -5   5    1.10    2.00
  16   5   5    1.50    2.00
  16   5   5    1.10    1.80
  16   5   5    6.10    2.30
  17  -5   5    5.20    2.90
  17   5   5    1.60    2.20
  17   5   5    1.90    1.80
  17   5   5    0.10    2.00
  18  -5   5    0.30    2.10
  18   5   5    0.20    1.90
  19  -5   5    0.40    2.30
  19   5   5   -3.40    1.40
  20  -5   5    1.60    2.50
  20   5   5    1.10    2.10
  21  -5   5    3.40    2.90
  21   5   5    1.80    2.30
  22  -5   5    0.90    2.80
  22   5   5    0.00    2.20
  23  -5   5   -0.40    2.90
  23   5   5    3.00    2.30
 -23  -6   5    9.30    3.20
  23   6  -5   12.00    3.60
 -22  -6   5    0.70    2.40
  22   6  -5    2.60    2.20
 -22   6   5    5.00    1.60
 -21  -6   5   32.40    4.50
 -21   6   5   26.60    3.10
  21   6  -5   23.50    4.30
 -20  -6   5   22.20    3.90
 -20   6   5   29.20    3.10
  20   6  -5   30.80    4.90
 -19  -6   5   -0.70    1.70
  19   6  -5    2.00    2.20
 -19   6   5    0.80    1.20
 -18  -6   5    6.00    2.40
  18   6  -5    7.60    2.60
 -18   6   5    8.20    1.80
 -17  -6   5    0.00    1.90
 -17   6   5    0.80    1.20
  17   6  -5    1.90    1.90
 -16  -6   5   17.60    3.20
 -16   6   5   21.00    2.40
  16   6  -5   17.10    3.20
 -15  -6   5   16.40    3.10
  15   6  -5   12.00    2.90
 -15   6   5   10.30    1.80
 -14  -6   5    2.60    2.10
  14   6  -5    3.90    2.20
 -14   6   5    3.00    1.20
 -13  -6   5   -0.30    1.70
  13   6  -5   -0.10    1.50
 -13   6   5    1.70    1.20
 -12  -6   5   -0.90    1.30
 -12   6   5    1.20    1.00
  12   6  -5   -1.80    1.40
 -11  -6   5   27.90    3.50
  11   6  -5   25.60    3.40
 -11   6   5   31.70    2.30
 -10  -6   5   68.99    4.20
 -10  -6   5   64.19    2.80
 -10   6   5   63.89    3.30
  10   6  -5   63.89    4.30
  -9  -6   5  135.69    4.50
  -9  -6   5  130.19    6.00
   9   6  -5  135.69    6.30
  -9   6   5  136.49    5.00
  -8  -6   5   77.59    3.10
  -8  -6   5   78.69    4.40
  -8   6   5   68.89    4.00
   8   6  -5   78.29    4.50
  -8   6   5   77.09    3.50
  -7  -6   5   38.30    2.10
  -7  -6   5   40.30    3.10
  -7   6   5   34.20    2.60
   7   6  -5   35.50    3.00
  -7   6   5   29.60    2.20
  -7   6   5   34.80    2.20
  -6  -6   5    0.60    0.60
  -6  -6   5   -0.90    1.10
  -6  -6   5    1.50    1.10
  -6   6   5    0.20    0.80
  -6   6   5    0.00    0.60
  -6   6   5   -0.10    0.80
   6   6  -5    0.10    1.00
  -5  -6   5    0.60    0.60
  -5  -6   5    1.40    1.30
  -5  -6   5    0.70    1.40
  -5   6   5    1.00    0.80
   5   6  -5    0.20    1.00
  -5   6   5    0.50    0.70
  -5   6   5    2.20    0.80
  -4  -6   5   12.70    2.20
  -4  -6   5    8.90    1.20
   4  -6  -5   10.70    1.40
  -4   6   5    8.80    1.30
  -4   6   5   10.30    1.30
  -4   6   5   11.00    1.70
   4   6  -5   14.00    2.00
   3  -6  -5  186.28    5.90
  -3  -6   5  183.48    5.70
  -3  -6   5  176.08    6.60
   3   6  -5  184.48    5.80
   3   6  -5  180.48    6.50
  -3   6   5  176.38    6.00
  -3   6   5  184.48    5.80
  -3   6   5  184.18    5.80
  -2  -6   5   39.00    2.80
   2  -6  -5   39.60    2.10
  -2  -6   5   36.20    2.00
  -2   6   5   37.40    2.50
   2   6  -5   38.50    2.50
  -2   6   5   33.40    2.40
  -2   6   5   37.80    2.00
  -2   6   5   38.20    2.00
   2   6  -5   32.90    2.40
   2   6  -5   36.70    2.30
  -1  -6   5   53.09    2.40
   1  -6  -5   55.39    2.50
  -1  -6   5   57.79    3.30
  -1   6   5   59.69    3.00
  -1   6   5   48.00    3.00
   1   6  -5   53.59    3.00
  -1   6   5   54.39    2.40
   1   6  -5   57.49    3.30
  -1   6   5   52.79    2.30
   1   6  -5   50.79    2.90
   0  -6   5  146.59    4.60
   0  -6   5  136.29    5.50
   0  -6  -5  151.88    4.80
   0   6   5  144.99    4.30
   0   6  -5  143.69    5.50
   0   6  -5  139.89    5.10
   0   6  -5  155.98    6.20
   0   6   5  146.69    4.70
   0   6   5  141.99    5.20
   0   6   5  134.09    5.60
  -1  -6  -5   15.20    1.30
   1  -6   5   13.40    2.00
  -1  -6  -5    9.20    1.30
   1  -6   5   12.70    1.20
  -1   6  -5    9.80    2.00
   1   6   5   12.10    1.80
  -1   6  -5   13.00    1.70
   1   6   5    9.30    1.10
   1   6   5   17.00    2.40
  -1   6  -5   13.60    1.70
   1   6   5   10.20    0.90
  -2  -6  -5   42.30    2.10
   2  -6   5   43.50    1.90
  -2  -6  -5   39.70    2.40
   2  -6   5   42.00    2.90
  -2   6  -5   37.70    2.30
  -2   6  -5   43.20    3.00
   2   6   5   41.70    2.70
   2   6   5   40.40    1.60
  -2   6  -5   41.10    3.60
   2   6   5   41.90    3.20
  -3  -6  -5  117.09    4.10
   3  -6   5  127.39    5.60
  -3  -6  -5  121.69    4.60
   3   6   5  111.59    5.60
   3   6   5  120.09    3.40
  -3   6  -5  120.89    5.40
   3   6   5  123.09    5.10
  -3   6  -5  123.39    4.40
  -4  -6  -5   34.20    1.90
  -4  -6  -5   30.00    2.10
  -4   6  -5   31.60    2.10
   4   6   5   36.90    3.10
  -4   6  -5   34.60    2.90
   4   6   5   37.60    2.70
  -5  -6  -5   43.60    2.20
  -5   6  -5   48.60    3.40
  -5   6  -5   49.30    4.40
   5   6   5   43.60    3.00
  -5   6  -5   44.20    2.40
   5   6   5   46.30    3.70
  -6  -6  -5  204.68    6.10
  -6   6  -5  214.48    9.50
  -6   6  -5  211.48    8.30
   6   6   5  209.68    8.70
  -6   6  -5  201.98    6.10
   6   6   5  208.38    7.40
  -7  -6  -5   -0.10    0.50
   7   6   5   -0.80    1.20
   7   6   5    1.00    1.30
  -7   6  -5    0.20    0.70
  -7   6  -5   -1.30    1.40
  -8  -6  -5    4.50    0.90
   8  -6   5    4.20    2.20
  -8   6  -5    3.20    2.10
   8   6   5    3.20    1.50
   8   6   5    6.10    2.10
  -9  -6  -5   33.30    1.90
   9  -6   5   35.70    5.00
   9   6   5   37.60    4.50
  -9   6  -5   36.20    4.80
   9   6   5   45.50    3.50
  10  -6   5   40.20    5.30
 -10  -6  -5   38.00    2.00
  10   6   5   42.30    4.80
  10   6   5   47.70    3.50
  11  -6   5   -0.80    2.00
 -11  -6  -5    0.70    0.60
  11   6   5    1.00    1.70
  11   6   5   -1.40    1.30
  12  -6   5   66.59    6.90
  12   6   5   67.69    5.30
  12   6   5   69.49    4.60
  13  -6   5    5.00    3.10
  13   6   5    3.50    1.80
  13   6   5    8.00    2.70
  14  -6   5   28.40    4.90
  14   6   5   35.40    4.20
  14   6   5   29.40    4.40
  15  -6   5    8.30    3.40
  15   6   5   13.20    3.50
  15   6   5   13.70    3.30
  15   6   5   10.90    2.90
  16  -6   5   29.00    5.40
  16   6   5   15.10    3.10
  16   6   5    9.30    3.10
  17  -6   5   17.80    4.10
  17   6   5   21.10    3.80
  18  -6   5    1.30    2.80
  18   6   5   -1.50    1.60
  19  -6   5   10.10    3.60
  19   6   5   12.00    3.10
  20  -6   5   -1.10    2.60
  20   6   5    0.70    2.10
  21  -6   5    2.30    2.90
  21   6   5   -1.10    1.90
  22  -6   5   -2.90    2.40
  22   6   5    0.60    2.40
 -22  -7   5   17.70    4.10
  22   7  -5    7.60    3.30
 -21  -7   5   17.80    3.70
 -21   7   5   16.10    2.60
  21   7  -5   11.20    3.40
 -20  -7   5    1.00    2.10
  20   7  -5    4.70    2.60
 -20   7   5   -0.10    1.30
 -19  -7   5   65.29    5.60
  19   7  -5   68.19    7.00
 -19   7   5   62.79    3.90
 -18  -7   5    0.00    2.20
 -18   7   5    1.10    1.20
  18   7  -5   -0.50    1.80
 -17  -7   5   84.99    5.90
  17   7  -5   85.69    6.20
 -17   7   5   96.09    4.60
 -16  -7   5    4.10    2.30
 -16   7   5    5.90    1.60
  16   7  -5    5.90    2.40
 -15  -7   5    9.50    2.60
  15   7  -5   10.80    2.90
 -15   7   5   13.60    2.10
 -14  -7   5   12.40    2.90
 -14   7   5   16.60    2.30
  14   7  -5   10.20    2.70
 -13  -7   5   15.80    3.10
 -13   7   5   18.10    2.30
  13   7  -5   15.00    3.30
 -12  -7   5   38.80    4.20
 -12   7   5   42.90    2.90
  12   7  -5   54.69    4.30
 -11  -7   5   39.00    4.20
  11   7  -5   46.50    4.90
 -11   7   5   35.60    2.60
 -10  -7   5   57.69    4.30
  10   7  -5   78.29    4.90
 -10   7   5   68.79    3.60
  -9  -7   5   -0.90    1.40
   9   7  -5    0.90    1.50
  -9   7   5    1.10    1.20
  -8  -7   5  186.68    7.50
   8   7  -5  168.68    7.40
  -8   7   5  179.48    6.30
  -7  -7   5    2.70    1.80
  -7   7   5    4.20    1.30
   7   7  -5    5.90    1.90
  -6  -7   5  241.08    8.60
   6   7  -5  241.98    8.60
  -6   7   5  236.38    7.60
  -6   7   5  235.78    7.60
  -5  -7   5   18.90    2.80
   5   7  -5   21.60    2.80
  -5   7   5   15.50    1.70
  -5   7   5   17.60    2.10
  -4  -7   5  106.99    5.10
  -4   7   5  106.09    4.30
   4   7  -5  103.79    4.90
  -4   7   5  105.99    4.50
  -4   7   5  102.99    4.10
  -3  -7   5  109.29    4.00
   3  -7  -5  105.49    4.10
  -3  -7   5  102.39    5.00
  -3   7   5  103.19    4.00
  -3   7   5  104.19    4.50
  -3   7   5  102.89    4.00
   3   7  -5  106.19    4.90
   2  -7  -5  200.38    6.40
  -2  -7   5  210.58    7.40
  -2  -7   5  210.28    6.40
   2   7  -5  200.38    6.70
   2   7  -5  202.78    7.20
  -2   7   5  198.48    6.20
  -2   7   5  213.88    7.00
  -2   7   5  202.48    6.40
  -1  -7   5   22.10    2.70
  -1  -7   5   19.20    1.50
   1  -7  -5   19.70    1.60
  -1   7   5   21.50    2.40
   1   7  -5   19.10    2.20
   1   7  -5   18.20    2.30
  -1   7   5   18.50    1.40
   0  -7  -5  272.47    8.00
   0  -7   5  283.27    7.90
   0  -7   5  280.57    9.10
   0   7   5  274.97    7.50
   0   7   5  269.07    9.10
   0   7  -5  278.67    8.60
   0   7   5  281.67    8.80
   0   7  -5  287.37    9.20
   0   7  -5  275.27    9.30
  -1  -7  -5   10.40    1.30
   1  -7   5   10.80    2.20
   1  -7   5   11.60    1.20
  -1   7  -5    9.90    2.00
   1   7   5   10.80    2.00
  -1   7  -5   10.90    1.70
   1   7   5   15.40    2.40
  -1   7  -5   13.50    2.00
  -2   7  -5   77.59    3.70
  -2   7  -5   73.69    4.00
   2   7   5   76.59    4.40
   2   7   5   71.79    3.90
  -2   7  -5   79.09    4.70
  -3   7  -5  140.19    6.00
  -3   7  -5  150.88    5.40
   3   7   5  155.38    6.10
   3   7   5  153.98    6.80
   4   7   5  205.38    7.60
   4   7   5  202.78    8.30
  -4   7  -5  197.58    6.50
  -4   7  -5  210.08    7.70
   5   7   5  144.49    6.10
  -5   7  -5  139.59    5.00
   5   7   5  134.39    6.80
   6   7   5  123.69    5.70
  -6   7  -5  121.39    4.50
   6   7   5  116.99    6.40
   7   7   5   26.10    3.20
   7   7   5   20.40    3.20
   8   7   5    2.00    1.60
   8   7   5    4.00    1.80
   9   7   5  109.29    6.40
   9   7   5   97.59    5.40
  10   7   5    6.80    2.50
  10   7   5    9.20    2.20
  11   7   5  113.69    7.00
  11   7   5  122.79    6.30
  12   7   5   10.20    2.50
  12   7   5   10.10    2.80
  13   7   5  110.59    6.50
  14   7   5   46.80    5.00
  15   7   5   58.99    5.90
  16   7   5   30.50    4.40
  17   7   5   18.00    3.60
  18   7   5   11.30    3.00
  19   7   5   -0.40    1.90
  20   7   5   21.40    4.20
  21   7   5   -1.00    2.20
 -20  -8   5   30.70    4.70
  20   8  -5   40.20    5.70
 -19  -8   5    3.20    2.30
 -19   8   5    4.40    1.70
  19   8  -5    5.80    2.80
 -18  -8   5   40.10    5.00
 -18   8   5   43.10    3.50
  18   8  -5   37.90    5.40
 -17  -8   5    5.30    2.60
  17   8  -5    0.70    2.30
 -17   8   5    3.10    1.60
 -16  -8   5   47.40    5.40
  16   8  -5   38.70    5.40
 -16   8   5   50.69    3.60
 -15  -8   5   26.80    4.00
 -15   8   5   29.30    3.20
  15   8  -5   27.70    4.50
 -14  -8   5   24.40    3.80
 -14   8   5   25.20    2.90
  14   8  -5   24.00    4.10
 -13  -8   5   22.90    3.60
 -13   8   5   14.70    2.30
  13   8  -5   16.50    3.40
 -12  -8   5   29.10    4.00
 -12   8   5   24.50    2.80
  12   8  -5   21.20    3.50
 -11  -8   5    8.50    2.60
  11   8  -5   11.20    3.00
 -11   8   5   10.70    2.00
 -10  -8   5   31.00    4.00
  10   8  -5   30.80    4.00
 -10   8   5   33.00    3.30
  -9  -8   5   41.10    4.30
  -9   8   5   50.49    3.30
   9   8  -5   52.39    4.30
  -8  -8   5   65.59    4.40
   8   8  -5   67.29    4.70
  -8   8   5   77.79    4.00
  -7  -8   5   63.69    4.40
   7   8  -5   72.79    4.70
  -7   8   5   70.69    3.90
  -6  -8   5    3.90    1.80
  -6   8   5    5.10    1.50
   6   8  -5    5.10    2.00
  -5  -8   5  202.18    8.00
   5   8  -5  202.48    7.90
  -5   8   5  197.08    7.10
  -4  -8   5    8.90    2.20
   4   8  -5    8.20    2.00
  -4   8   5    6.40    1.70
  -3  -8   5  168.08    6.80
   3   8  -5  163.18    6.80
  -3   8   5  174.98    6.50
   2  -8  -5    0.90    0.60
  -2  -8   5    2.10    1.50
  -2   8   5    1.10    1.30
  -2   8   5    1.10    0.70
   2   8  -5   -0.20    1.20
   1  -8  -5   64.49    3.10
  -1  -8   5   58.39    2.90
   1   8  -5   66.59    3.60
  -1   8   5   74.49    4.00
  -1   8   5   62.49    2.70
   1   8  -5   67.29    3.90
   0  -8   5   30.60    2.00
   0   8   5   35.30    2.90
   0   8  -5   34.00    3.20
   0   8  -5   25.70    2.70
   1   8   5  100.49    4.90
  -1   8  -5  100.49    4.70
  -2   8  -5   69.19    3.80
   2   8   5   77.19    4.40
  -3   8  -5   56.19    3.40
   3   8   5   60.89    4.10
  -3   8  -5   52.59    3.90
  -4   8  -5  106.49    4.70
   4   8   5  115.79    5.60
  -5   8  -5    2.10    1.20
   5   8   5    1.00    1.70
   6   8   5  127.09    6.20
   7   8   5   -2.20    1.10
   8   8   5   52.59    4.10
   9   8   5   -0.50    1.50
  10   8   5   71.79    5.00
  11   8   5   30.20    4.00
  12   8   5   64.99    4.90
  13   8   5   24.60    3.90
  14   8   5   67.59    5.40
  15   8   5   35.40    4.80
  16   8   5   14.20    3.40
  17   8   5   19.60    3.90
  18   8   5    7.70    3.00
  19   8   5   13.80    3.50
 -18  -9   5    2.50    2.40
 -18   9   5   -0.30    1.40
  18   9  -5    1.80    2.40
 -17  -9   5   10.70    3.10
  17   9  -5    9.70    3.10
 -17   9   5   12.60    2.50
 -16  -9   5    1.30    2.30
  16   9  -5    4.10    2.50
 -16   9   5    2.30    1.50
 -15  -9   5    8.90    2.80
  15   9  -5   17.40    3.80
 -15   9   5   12.40    2.30
 -14  -9   5    6.30    2.50
  14   9  -5    4.60    2.30
 -14   9   5    5.70    1.90
 -13  -9   5    0.70    1.90
 -13   9   5    3.90    1.80
  13   9  -5    1.80    2.00
 -12  -9   5   26.50    4.00
  12   9  -5   23.20    3.80
 -12   9   5   29.50    3.30
 -11  -9   5   27.10    3.70
 -11   9   5   21.40    2.70
  11   9  -5   25.60    4.00
 -10  -9   5   20.20    3.40
  10   9  -5   22.70    3.70
 -10   9   5   19.60    2.70
  -9  -9   5   48.00    4.90
   9   9  -5   43.90    5.10
  -9   9   5   51.79    3.60
  -8  -9   5   26.90    3.80
   8   9  -5   21.80    3.40
  -8   9   5   19.40    2.70
  -7  -9   5    6.40    2.40
  -7   9   5    4.10    1.70
   7   9  -5   10.20    2.60
  -6  -9   5    8.90    2.50
   6   9  -5   16.60    2.90
  -6   9   5   15.40    2.50
  -5  -9   5   22.30    3.30
  -5   9   5   21.70    2.90
   5   9  -5   16.40    2.90
  -4  -9   5   38.60    4.00
   4   9  -5   38.20    4.00
  -4   9   5   38.40    3.10
   3   9  -5   13.90    2.60
  -3   9   5   14.20    2.40
  -2   9   5   33.30    3.60
   2   9  -5   27.30    3.40
  -1   9   5   10.30    2.30
   1   9  -5   13.80    2.50
   0   9  -5   -1.70    1.10
   0   9   5   -0.30    1.10
   1   9   5   57.49    4.00
  -1   9  -5   50.49    3.50
   2   9   5   10.00    2.30
  -2   9  -5    9.50    2.00
  -3   9  -5   15.70    2.50
   3   9   5   16.70    2.90
  -4   9  -5   14.40    2.40
   4   9   5    9.90    2.40
   5   9   5   -0.90    1.30
   6   9   5   28.70    3.90
   7   9   5   82.89    5.30
   8   9   5    6.10    2.20
   9   9   5   72.59    5.30
  10   9   5    3.80    2.20
  11   9   5   33.80    4.70
  12   9   5    2.10    1.90
  13   9   5   19.90    3.80
  14   9   5    2.00    2.20
  15   9   5   29.60    4.70
  16   9   5   -1.40    2.10
  17   9   5   24.10    4.50
 -16 -10   5   -1.30    2.10
  16  10  -5    2.60    2.60
 -16  10   5    0.80    1.40
 -15 -10   5    0.60    2.20
 -15  10   5    0.80    1.50
  15  10  -5    3.60    2.50
 -14 -10   5   -2.40    2.10
  14  10  -5   -1.50    1.70
 -14  10   5    1.70    1.50
 -13 -10   5   -3.20    1.60
  13  10  -5   -2.50    1.60
 -13  10   5    1.80    1.40
 -12 -10   5   -1.80    2.00
  12  10  -5   -0.30    1.80
 -12  10   5   -0.50    1.40
 -11 -10   5   -1.00    2.20
  11  10  -5    3.00    2.20
 -11  10   5    0.50    1.50
 -10 -10   5   -2.20    1.70
  10  10  -5   -0.90    1.70
 -10  10   5   -0.10    1.40
  -9 -10   5   -3.60    1.70
   9  10  -5   -2.10    1.40
  -9  10   5   -0.70    1.30
  -8 -10   5   -0.20    1.90
   8  10  -5    0.20    1.80
  -8  10   5   -2.40    1.20
  -7 -10   5   -0.80    2.00
  -7  10   5   -1.20    1.20
   7  10  -5   -0.40    1.60
  -6 -10   5    2.60    2.10
   6  10  -5    2.70    2.10
  -6  10   5    1.60    1.50
  -5  10   5    8.40    2.10
   5  10  -5    4.20    2.10
   4  10  -5    0.00    1.50
  -4  10   5    1.90    1.50
  -3  10   5   10.80    2.30
   3  10  -5    7.50    2.10
  -2  10   5   -1.60    1.20
   2  10  -5   -1.90    1.40
  -1  10   5    1.10    1.40
   1  10  -5   -1.50    1.30
   0  10  -5    0.10    1.40
   0  10   5    4.50    1.90
   1  10   5    1.90    1.60
  -1  10  -5    3.60    1.70
   2  10   5    1.90    1.70
  -2  10  -5    4.80    1.90
   3  10   5   12.30    2.80
  -3  10  -5   13.90    2.60
   4  10   5   10.50    2.80
   5  10   5    2.30    1.80
   6  10   5   -0.40    1.30
   7  10   5    4.20    2.00
   8  10   5   -0.10    1.60
   9  10   5    0.40    1.70
  10  10   5   -1.20    1.70
  11  10   5   12.00    3.20
  12  10   5    7.50    2.70
  13  10   5    3.60    2.20
  14  10   5    0.10    2.30
 -15 -10  -5   -1.10    1.90
  15  10   5   -0.10    2.00
 -13 -11   5    5.60    2.90
 -13  11   5    4.00    1.90
  13  11  -5    4.10    2.70
 -12 -11   5    1.70    2.60
 -12  11   5    3.40    1.90
  12  11  -5    0.70    2.30
 -11 -11   5   13.80    3.50
 -11  11   5   15.30    2.80
  11  11  -5   11.90    3.40
 -10 -11   5    7.70    2.90
  10  11  -5   11.40    3.20
 -10  11   5   13.50    2.70
  -9 -11   5    1.60    2.20
  -9  11   5   -2.10    1.30
   9  11  -5    2.50    2.20
  -8  11   5    1.40    1.60
   8  11  -5    5.20    2.40
   7  11  -5   -0.30    1.70
  -7  11   5    1.40    1.60
   6  11  -5   13.10    3.10
  -6  11   5   13.90    2.60
  -5  11   5    3.00    1.90
   5  11  -5    4.50    2.40
  -4  11   5    6.90    2.40
   4  11  -5    5.90    2.40
  -3  11   5   -0.90    1.30
   3  11  -5    0.90    1.70
   2  11  -5   11.60    2.90
  -2  11   5   12.70    2.70
   1  11  -5    1.60    1.80
  -1  11   5    3.40    1.80
   0  11   5   35.50    4.30
   0  11  -5   39.00    4.40
   1  11   5    0.70    1.70
  -1  11  -5    1.40    1.80
   2  11   5   13.30    3.00
   3  11   5   23.10    3.70
   4  11   5    7.20    2.50
   5  11   5    3.90    2.10
   6  11   5    6.90    2.50
   7  11   5    5.60    2.50
   8  11   5    2.30    2.20
   9  11   5   35.50    4.90
 -10 -11  -5   -1.00    1.60
  10  11   5    0.80    2.10
 -11 -11  -5   17.60    3.40
  11  11   5   23.50    4.30
 -12 -11  -5   -2.50    1.70
  12  11   5    1.00    2.10
  -8  12   5    6.60    2.30
   8  12  -5    6.60    2.70
   7  12  -5   14.70    3.40
  -7  12   5   24.30    3.60
   6  12  -5   -0.40    1.90
  -6  12   5   -0.50    1.50
  -5  12   5   14.40    3.00
   5  12  -5   17.00    3.60
  -4  12   5   -0.30    1.70
   4  12  -5    0.10    2.00
   3  12  -5   47.40    5.30
  -3  12   5   43.60    4.80
  -2  12   5    1.60    1.90
   2  12  -5    1.10    1.90
   1  12  -5   22.60    3.90
  -1  12   5   21.40    3.50
   0  12   5    7.70    2.50
   0  12  -5    4.40    2.40
   1  12   5   13.70    3.20
   2  12   5   13.90    3.30
   3  12   5   21.10    3.90
   4  12   5   17.40    3.60
   5  12   5    6.50    2.70
   6  12   5   24.90    4.20
   7  12   5    2.70    2.30
 -26   0   6    0.40    1.10
  26   0  -6   -2.30    1.60
 -25   0   6   43.30    3.30
  25   0  -6   37.00    4.80
  24   0  -6    4.50    2.30
 -24   0   6    2.90    1.50
 -23   0   6   38.60    2.90
  23   0  -6   48.40    5.10
  22   0  -6    0.80    1.60
 -22   0   6    2.00    1.20
 -21   0   6   70.29    3.60
  21   0  -6   59.99    4.60
 -20   0   6    6.90    1.40
  20   0  -6    7.40    2.20
 -19   0   6    2.80    1.10
 -19   0   6    0.00    1.70
  19   0  -6    4.50    1.80
 -18   0   6   80.79    4.50
  18   0  -6   82.09    5.10
 -18   0   6   78.29    3.60
 -17   0   6    0.30    1.50
  17   0  -6    2.10    1.60
 -17   0   6    1.60    1.00
 -16   0   6  484.25   13.80
  16   0  -6  477.05   14.50
 -16   0   6  487.35   12.60
  15   0  -6   21.50    2.90
 -15   0   6   21.10    1.70
 -15   0   6   22.60    2.50
  14   0  -6  946.91   24.20
 -14   0   6  932.01   22.10
 -14   0   6  927.61   23.70
 -13   0   6  133.79    5.30
 -13   0   6  139.39    4.60
 -13   0   6  138.59    3.60
  13   0  -6  134.99    5.80
 -12   0   6   22.50    1.60
 -12   0   6   23.30    2.30
  12   0  -6   22.40    2.70
 -12   0   6   22.90    0.90
 -11   0   6  264.77    7.90
 -11   0   6  251.67    6.30
  11   0  -6  247.88    8.20
 -11   0   6  249.88    6.90
 -10   0   6  887.91   34.00
 -10   0   6  877.41   20.50
 -10   0   6  841.52   21.40
  10   0  -6  861.61   21.50
 -10   0   6  851.31   20.00
  -9   0   6  614.44   15.80
  -9   0   6  622.64   28.60
  -9   0   6  613.24   14.60
  -9   0   6  619.04   14.80
   9   0  -6  603.44   15.80
   8   0  -6 1625.74   37.90
  -8   0   6 1727.23   38.80
  -8   0   6 1627.34   38.70
  -8   0   6 1650.73   59.69
  -8   0   6 1593.94   36.60
  -7   0   6    0.00    0.40
  -7   0   6    0.50    0.90
  -7   0   6   -0.80    4.70
   7   0  -6    0.50    0.80
  -7   0   6    0.50    0.30
  -6   0   6  674.03   35.40
  -6   0   6  661.73   17.10
  -6   0   6  700.83   16.20
  -6   0   6  691.93   17.00
  -6   0   6  703.03   16.60
   5   0  -6    1.50    0.30
  -5   0   6    1.20    0.30
  -5   0   6    5.90    6.40
  -5   0   6    2.10    0.40
  -5   0   6    1.10    0.80
  -4   0   6  605.24   33.00
  -4   0   6  555.54   15.80
   4   0  -6  573.94   13.30
   4   0  -6  558.44   13.60
  -4   0   6  552.34   13.80
  -4   0   6  575.04   13.40
   3   0  -6 2379.46   56.09
   3   0  -6 2396.76   57.49
  -3   0   6 2395.96   57.99
  -3   0   6 2373.86   56.59
  -3   0   6 2388.26   56.29
   3   0  -6 2414.36   56.99
  -3   0   6 2437.86   84.29
   2   0  -6  518.25   13.00
  -2   0   6  548.65   12.60
  -2   0   6  550.74   30.60
   2   0  -6  527.05   12.50
  -2   0   6  520.55   13.20
   2   0  -6  530.35   15.10
  -1   0   6  219.78   17.80
  -1   0   6  184.88    4.70
   1   0  -6  184.28    4.70
  -1   0   6  180.68    5.60
  -1   0   6  194.18    5.30
   1   0  -6  175.78    6.40
   1   0  -6  189.38    5.10
   0   0  -6  191.38    5.40
   0   0   6  198.68    4.90
   0   0  -6  185.88    5.90
   0   0   6  198.38    5.40
   0   0   6  193.78   17.30
   0   0   6  199.28    5.30
   0   0  -6  193.68    4.90
  -1   0  -6 1343.27   32.20
   1   0   6 1374.66   31.70
   1   0   6 1364.56   31.90
  -1   0  -6 1402.76   32.70
  -1   0  -6 1352.86   31.80
   1   0   6 1345.37   52.29
  -2   0  -6    0.90    0.40
  -2   0  -6    1.40    0.30
   2   0   6   -8.50    3.80
  -2   0  -6    0.70    0.20
  -3   0  -6   87.39    2.70
   3   0   6  127.79   15.80
   4   0   6  476.35   14.40
   4   0   6  527.75   27.10
   4   0   6  477.15   13.10
   5   0   6  968.40   25.70
   5   0   6  951.60   40.30
   5   0   6  979.50   23.80
   6   0   6  414.66   13.10
   6   0   6  423.96   12.30
   7   0   6 2011.90   49.70
   7   0   6 2039.40   47.00
   8   0   6  252.67    8.80
   8   0   6  230.58    8.90
   9   0   6  363.56   11.70
   9   0   6  312.17   11.00
  10   0   6  302.27   10.60
[truncated: 993,101 more chars]
